# Supplementary material for: Global burden of pulmonary arterial hypertension and health inequality in women of childbearing age from 1990 to 2021, with projections up to 2040: the global burden of disease 2021 study
Source: Front Public Health. 2025 Nov 18;13:1700855. doi: 10.3389/fpubh.2025.1700855 (PMC12669225; doi:10.3389/fpubh.2025.1700855)
Supplement: Supplementary file 1 [file Data_Sheet_1.xlsx]

## Sheet: Sheet1
Table	Description
Table S1	Historical data on the burden of pulmonary hypertension in women of childbearing age in all countries, 1990-2021
Table S2	EAPC values for the burden of pulmonary hypertension in women of childbearing age in all countries, 1990 to 2021
Table S3	Data from a jionpoint analysis of three decades of ASDR
Table S4	Data from a jionpoint analysis of three decades of ASMR
Table S5	Data from a jionpoint analysis of three decades of ASIR
Table S6	Data from a jionpoint analysis of three decades of ASPR
Table S7	Age data of Age-Period-Cohort analysis of pulmonary hypertension in women of childbearing age in 1990 and 2021 for male
Table S8	Period data of Age-Period-Cohort analysis of pulmonary hypertension in women of childbearing age in 1990 and 2021 for male
Table S9	Cohort data of Age-Period-Cohort analysis of pulmonary hypertension in women of childbearing age in 1990 and 2021 for male
Table S10	Results of decomposition analysis of pulmonary hypertension in women of childbearing age in 1990 and 2021 for male globally and in the five SDI regions
Table S11	BAPC prediction of the global burden of pulmonary hypertension in women of childbearing age in 1990 and 2021 for male
Tbale S12	ARIMA prediction of the global burden of pulmonary hypertension in women of childbearing age in 1990 and 2021 for male
Table S13	ETS prediction of the global burden of pulmonary hypertension in women of childbearing age in 1990 and 2021 for male

## Sheet: table1
	measure	location	sex	age	cause	metric	year	val	upper	lower
1	Deaths	France	Female	Age-standardized	Pulmonary Arterial Hypertension	Rate	1990	0.116254	0.179755	0.0769503
2	Deaths	France	Female	Age-standardized	Pulmonary Arterial Hypertension	Rate	1991	0.118018	0.181104	0.0790512
3	Deaths	France	Female	Age-standardized	Pulmonary Arterial Hypertension	Rate	1992	0.119717	0.182638	0.0821566
4	Deaths	France	Female	Age-standardized	Pulmonary Arterial Hypertension	Rate	1994	0.119716	0.178382	0.0837687
5	Deaths	France	Female	Age-standardized	Pulmonary Arterial Hypertension	Rate	1995	0.119838	0.17665	0.0848135
6	Deaths	France	Female	Age-standardized	Pulmonary Arterial Hypertension	Rate	1999	0.124283	0.175083	0.0912558
7	Deaths	France	Female	Age-standardized	Pulmonary Arterial Hypertension	Rate	1998	0.122043	0.17306	0.0890286
8	Deaths	France	Female	Age-standardized	Pulmonary Arterial Hypertension	Rate	1997	0.119238	0.17096	0.0862984
9	Deaths	France	Female	Age-standardized	Pulmonary Arterial Hypertension	Rate	2000	0.123738	0.172173	0.09083
10	Deaths	France	Female	Age-standardized	Pulmonary Arterial Hypertension	Rate	2001	0.124853	0.173589	0.0918804
11	Deaths	France	Female	Age-standardized	Pulmonary Arterial Hypertension	Rate	2003	0.124765	0.167049	0.0934064
12	Deaths	France	Female	Age-standardized	Pulmonary Arterial Hypertension	Rate	2004	0.125419	0.166034	0.094465
13	Deaths	France	Female	Age-standardized	Pulmonary Arterial Hypertension	Rate	2005	0.127745	0.167112	0.0964719
14	Deaths	France	Female	Age-standardized	Pulmonary Arterial Hypertension	Rate	2006	0.126026	0.163171	0.0955421
15	Deaths	France	Female	Age-standardized	Pulmonary Arterial Hypertension	Rate	2007	0.122524	0.158099	0.0932845
16	Deaths	France	Female	Age-standardized	Pulmonary Arterial Hypertension	Rate	2008	0.123929	0.160039	0.0935132
17	Deaths	France	Female	Age-standardized	Pulmonary Arterial Hypertension	Rate	2009	0.120237	0.154199	0.0910859
18	Deaths	France	Female	Age-standardized	Pulmonary Arterial Hypertension	Rate	2010	0.11672	0.148754	0.0893479
19	Deaths	France	Female	Age-standardized	Pulmonary Arterial Hypertension	Rate	2011	0.112612	0.144341	0.0863881
20	Deaths	France	Female	Age-standardized	Pulmonary Arterial Hypertension	Rate	2012	0.108262	0.138774	0.0833716
21	Deaths	France	Female	Age-standardized	Pulmonary Arterial Hypertension	Rate	2013	0.102917	0.131272	0.079077
22	Deaths	France	Female	Age-standardized	Pulmonary Arterial Hypertension	Rate	2014	0.0992508	0.127034	0.0760668
23	Deaths	France	Female	Age-standardized	Pulmonary Arterial Hypertension	Rate	2015	0.0949988	0.12172	0.0729638
24	Deaths	France	Female	Age-standardized	Pulmonary Arterial Hypertension	Rate	2016	0.0883653	0.11298	0.0680854
25	Deaths	France	Female	Age-standardized	Pulmonary Arterial Hypertension	Rate	2017	0.0868719	0.111254	0.0667246
26	Deaths	France	Female	Age-standardized	Pulmonary Arterial Hypertension	Rate	2018	0.0847792	0.108597	0.0647909
27	Deaths	France	Female	Age-standardized	Pulmonary Arterial Hypertension	Rate	2019	0.0832663	0.107721	0.063482
28	Deaths	France	Female	Age-standardized	Pulmonary Arterial Hypertension	Rate	2021	0.0741086	0.095406	0.056047
29	Deaths	France	Female	Age-standardized	Pulmonary Arterial Hypertension	Rate	1996	0.120792	0.175548	0.0867321
30	Deaths	France	Female	Age-standardized	Pulmonary Arterial Hypertension	Rate	2002	0.126245	0.173062	0.0932881
31	Deaths	France	Female	Age-standardized	Pulmonary Arterial Hypertension	Rate	1993	0.120521	0.181523	0.0836005
32	Deaths	France	Female	Age-standardized	Pulmonary Arterial Hypertension	Rate	2020	0.079142	0.10211	0.0602177
33	Deaths	Eritrea	Female	Age-standardized	Pulmonary Arterial Hypertension	Rate	1990	0.118158	0.391765	0.0270661
34	Deaths	Eritrea	Female	Age-standardized	Pulmonary Arterial Hypertension	Rate	1991	0.119903	0.395988	0.0275142
35	Deaths	Eritrea	Female	Age-standardized	Pulmonary Arterial Hypertension	Rate	1992	0.115134	0.379884	0.0270138
36	Deaths	Eritrea	Female	Age-standardized	Pulmonary Arterial Hypertension	Rate	1994	0.105663	0.348007	0.0261084
37	Deaths	Eritrea	Female	Age-standardized	Pulmonary Arterial Hypertension	Rate	1995	0.104909	0.34815	0.0272292
38	Deaths	Eritrea	Female	Age-standardized	Pulmonary Arterial Hypertension	Rate	1999	0.100365	0.318	0.0269627
39	Deaths	Eritrea	Female	Age-standardized	Pulmonary Arterial Hypertension	Rate	1998	0.101493	0.328255	0.0274074
40	Deaths	Eritrea	Female	Age-standardized	Pulmonary Arterial Hypertension	Rate	1997	0.103255	0.336174	0.0279129
41	Deaths	Eritrea	Female	Age-standardized	Pulmonary Arterial Hypertension	Rate	2000	0.10051	0.314977	0.0275062
42	Deaths	Eritrea	Female	Age-standardized	Pulmonary Arterial Hypertension	Rate	2001	0.0935962	0.287475	0.0259366
43	Deaths	Eritrea	Female	Age-standardized	Pulmonary Arterial Hypertension	Rate	2003	0.0928707	0.286859	0.0262605
44	Deaths	Eritrea	Female	Age-standardized	Pulmonary Arterial Hypertension	Rate	2004	0.0942235	0.292376	0.026798
45	Deaths	Eritrea	Female	Age-standardized	Pulmonary Arterial Hypertension	Rate	2005	0.0934435	0.287746	0.0269515
46	Deaths	Eritrea	Female	Age-standardized	Pulmonary Arterial Hypertension	Rate	2006	0.0934321	0.287086	0.0270973
47	Deaths	Eritrea	Female	Age-standardized	Pulmonary Arterial Hypertension	Rate	2007	0.0924806	0.279198	0.0268921
48	Deaths	Eritrea	Female	Age-standardized	Pulmonary Arterial Hypertension	Rate	2008	0.0930595	0.279152	0.0270328
49	Deaths	Eritrea	Female	Age-standardized	Pulmonary Arterial Hypertension	Rate	2009	0.0934355	0.280418	0.0274033
50	Deaths	Eritrea	Female	Age-standardized	Pulmonary Arterial Hypertension	Rate	2010	0.0927524	0.278166	0.0276283
51	Deaths	Eritrea	Female	Age-standardized	Pulmonary Arterial Hypertension	Rate	2011	0.0921788	0.275355	0.0283112
52	Deaths	Eritrea	Female	Age-standardized	Pulmonary Arterial Hypertension	Rate	2012	0.0933472	0.280937	0.0290692
53	Deaths	Eritrea	Female	Age-standardized	Pulmonary Arterial Hypertension	Rate	2013	0.0943678	0.285329	0.0295534
54	Deaths	Eritrea	Female	Age-standardized	Pulmonary Arterial Hypertension	Rate	2014	0.092636	0.277375	0.0294776
55	Deaths	Eritrea	Female	Age-standardized	Pulmonary Arterial Hypertension	Rate	2015	0.0942249	0.278349	0.0301982
56	Deaths	Eritrea	Female	Age-standardized	Pulmonary Arterial Hypertension	Rate	2016	0.0940209	0.274948	0.0303043
57	Deaths	Eritrea	Female	Age-standardized	Pulmonary Arterial Hypertension	Rate	2017	0.09455	0.27432	0.030421
58	Deaths	Eritrea	Female	Age-standardized	Pulmonary Arterial Hypertension	Rate	2018	0.0948257	0.273127	0.0308281
59	Deaths	Eritrea	Female	Age-standardized	Pulmonary Arterial Hypertension	Rate	2019	0.0934431	0.26724	0.0308444
60	Deaths	Eritrea	Female	Age-standardized	Pulmonary Arterial Hypertension	Rate	2021	0.0953508	0.266829	0.0317619
61	Deaths	Eritrea	Female	Age-standardized	Pulmonary Arterial Hypertension	Rate	1996	0.104343	0.345887	0.0276812
62	Deaths	Eritrea	Female	Age-standardized	Pulmonary Arterial Hypertension	Rate	2002	0.0949425	0.291958	0.0263405
63	Deaths	Eritrea	Female	Age-standardized	Pulmonary Arterial Hypertension	Rate	1993	0.109665	0.356919	0.0269196
64	Deaths	Eritrea	Female	Age-standardized	Pulmonary Arterial Hypertension	Rate	2020	0.0941502	0.265117	0.0312294
65	Deaths	Hungary	Female	Age-standardized	Pulmonary Arterial Hypertension	Rate	1990	0.148792	0.193235	0.111642
66	Deaths	Hungary	Female	Age-standardized	Pulmonary Arterial Hypertension	Rate	1991	0.145125	0.189305	0.109351
67	Deaths	Hungary	Female	Age-standardized	Pulmonary Arterial Hypertension	Rate	1992	0.139104	0.181039	0.105107
68	Deaths	Hungary	Female	Age-standardized	Pulmonary Arterial Hypertension	Rate	1994	0.0983335	0.129991	0.0735257
69	Deaths	Hungary	Female	Age-standardized	Pulmonary Arterial Hypertension	Rate	1995	0.0862087	0.114184	0.0636837
70	Deaths	Hungary	Female	Age-standardized	Pulmonary Arterial Hypertension	Rate	1999	0.0711535	0.0939234	0.0521897
71	Deaths	Hungary	Female	Age-standardized	Pulmonary Arterial Hypertension	Rate	1998	0.068452	0.0906307	0.0503661
72	Deaths	Hungary	Female	Age-standardized	Pulmonary Arterial Hypertension	Rate	1997	0.0701531	0.0931434	0.0515448
73	Deaths	Hungary	Female	Age-standardized	Pulmonary Arterial Hypertension	Rate	2000	0.0743999	0.09793	0.0542961
74	Deaths	Hungary	Female	Age-standardized	Pulmonary Arterial Hypertension	Rate	2001	0.075093	0.0987656	0.0542988
75	Deaths	Hungary	Female	Age-standardized	Pulmonary Arterial Hypertension	Rate	2003	0.0714098	0.0932323	0.0521853
76	Deaths	Hungary	Female	Age-standardized	Pulmonary Arterial Hypertension	Rate	2004	0.067487	0.0886409	0.0496307
77	Deaths	Hungary	Female	Age-standardized	Pulmonary Arterial Hypertension	Rate	2005	0.0663198	0.0872269	0.0489925
78	Deaths	Hungary	Female	Age-standardized	Pulmonary Arterial Hypertension	Rate	2006	0.0630943	0.0828952	0.0470376
79	Deaths	Hungary	Female	Age-standardized	Pulmonary Arterial Hypertension	Rate	2007	0.0627921	0.0826168	0.0467552
80	Deaths	Hungary	Female	Age-standardized	Pulmonary Arterial Hypertension	Rate	2008	0.061333	0.0809481	0.0452764
81	Deaths	Hungary	Female	Age-standardized	Pulmonary Arterial Hypertension	Rate	2009	0.0599343	0.0795156	0.0444841
82	Deaths	Hungary	Female	Age-standardized	Pulmonary Arterial Hypertension	Rate	2010	0.0613827	0.081221	0.0454172
83	Deaths	Hungary	Female	Age-standardized	Pulmonary Arterial Hypertension	Rate	2011	0.0617037	0.081193	0.0456257
84	Deaths	Hungary	Female	Age-standardized	Pulmonary Arterial Hypertension	Rate	2012	0.0615547	0.0811868	0.0453802
85	Deaths	Hungary	Female	Age-standardized	Pulmonary Arterial Hypertension	Rate	2013	0.0608311	0.0804845	0.045033
86	Deaths	Hungary	Female	Age-standardized	Pulmonary Arterial Hypertension	Rate	2014	0.0604421	0.0802487	0.0449085
87	Deaths	Hungary	Female	Age-standardized	Pulmonary Arterial Hypertension	Rate	2015	0.0609509	0.0810114	0.0455071
88	Deaths	Hungary	Female	Age-standardized	Pulmonary Arterial Hypertension	Rate	2016	0.0624161	0.0829759	0.0462245
89	Deaths	Hungary	Female	Age-standardized	Pulmonary Arterial Hypertension	Rate	2017	0.0691993	0.09196	0.0512835
90	Deaths	Hungary	Female	Age-standardized	Pulmonary Arterial Hypertension	Rate	2018	0.0699877	0.0933927	0.0514613
91	Deaths	Hungary	Female	Age-standardized	Pulmonary Arterial Hypertension	Rate	2019	0.0691366	0.0931207	0.0507078
92	Deaths	Hungary	Female	Age-standardized	Pulmonary Arterial Hypertension	Rate	2021	0.0667911	0.0928725	0.0465724
93	Deaths	Hungary	Female	Age-standardized	Pulmonary Arterial Hypertension	Rate	1996	0.0755816	0.100639	0.0556259
94	Deaths	Hungary	Female	Age-standardized	Pulmonary Arterial Hypertension	Rate	2002	0.0731776	0.0962038	0.0532532
95	Deaths	Hungary	Female	Age-standardized	Pulmonary Arterial Hypertension	Rate	1993	0.124521	0.163018	0.0940607
96	Deaths	Hungary	Female	Age-standardized	Pulmonary Arterial Hypertension	Rate	2020	0.0644106	0.0871507	0.0457397
97	Deaths	Central Asia	Female	Age-standardized	Pulmonary Arterial Hypertension	Rate	1990	0.22943	0.313137	0.146394
98	Deaths	Central Asia	Female	Age-standardized	Pulmonary Arterial Hypertension	Rate	1991	0.2365	0.324682	0.150874
99	Deaths	Central Asia	Female	Age-standardized	Pulmonary Arterial Hypertension	Rate	1992	0.242025	0.340576	0.155381
100	Deaths	Central Asia	Female	Age-standardized	Pulmonary Arterial Hypertension	Rate	1994	0.255047	0.370562	0.166525
101	Deaths	Central Asia	Female	Age-standardized	Pulmonary Arterial Hypertension	Rate	1995	0.256286	0.370798	0.164067
102	Deaths	Central Asia	Female	Age-standardized	Pulmonary Arterial Hypertension	Rate	1999	0.25583	0.349968	0.161685
103	Deaths	Central Asia	Female	Age-standardized	Pulmonary Arterial Hypertension	Rate	1998	0.264043	0.367161	0.170484
104	Deaths	Central Asia	Female	Age-standardized	Pulmonary Arterial Hypertension	Rate	1997	0.257974	0.364255	0.163846
105	Deaths	Central Asia	Female	Age-standardized	Pulmonary Arterial Hypertension	Rate	2000	0.245538	0.332779	0.154693
106	Deaths	Central Asia	Female	Age-standardized	Pulmonary Arterial Hypertension	Rate	2001	0.244536	0.329634	0.15693
107	Deaths	Central Asia	Female	Age-standardized	Pulmonary Arterial Hypertension	Rate	2003	0.249597	0.332396	0.168533
108	Deaths	Central Asia	Female	Age-standardized	Pulmonary Arterial Hypertension	Rate	2004	0.249737	0.331578	0.169978
109	Deaths	Central Asia	Female	Age-standardized	Pulmonary Arterial Hypertension	Rate	2005	0.257371	0.340817	0.175311
110	Deaths	Central Asia	Female	Age-standardized	Pulmonary Arterial Hypertension	Rate	2006	0.254066	0.333023	0.170785
111	Deaths	Central Asia	Female	Age-standardized	Pulmonary Arterial Hypertension	Rate	2007	0.257754	0.337513	0.176873
112	Deaths	Central Asia	Female	Age-standardized	Pulmonary Arterial Hypertension	Rate	2008	0.25476	0.332137	0.175468
113	Deaths	Central Asia	Female	Age-standardized	Pulmonary Arterial Hypertension	Rate	2009	0.24592	0.320038	0.164202
114	Deaths	Central Asia	Female	Age-standardized	Pulmonary Arterial Hypertension	Rate	2010	0.238698	0.311829	0.155989
115	Deaths	Central Asia	Female	Age-standardized	Pulmonary Arterial Hypertension	Rate	2011	0.232207	0.301008	0.150046
116	Deaths	Central Asia	Female	Age-standardized	Pulmonary Arterial Hypertension	Rate	2012	0.22953	0.299982	0.148239
117	Deaths	Central Asia	Female	Age-standardized	Pulmonary Arterial Hypertension	Rate	2013	0.228948	0.297938	0.147265
118	Deaths	Central Asia	Female	Age-standardized	Pulmonary Arterial Hypertension	Rate	2014	0.230749	0.301185	0.148492
119	Deaths	Central Asia	Female	Age-standardized	Pulmonary Arterial Hypertension	Rate	2015	0.226444	0.297864	0.145093
120	Deaths	Central Asia	Female	Age-standardized	Pulmonary Arterial Hypertension	Rate	2016	0.226725	0.296373	0.147399
121	Deaths	Central Asia	Female	Age-standardized	Pulmonary Arterial Hypertension	Rate	2017	0.224028	0.298578	0.143412
122	Deaths	Central Asia	Female	Age-standardized	Pulmonary Arterial Hypertension	Rate	2018	0.212042	0.285304	0.13373
123	Deaths	Central Asia	Female	Age-standardized	Pulmonary Arterial Hypertension	Rate	2019	0.205444	0.282141	0.127806
124	Deaths	Central Asia	Female	Age-standardized	Pulmonary Arterial Hypertension	Rate	2021	0.202037	0.295928	0.121513
125	Deaths	Central Asia	Female	Age-standardized	Pulmonary Arterial Hypertension	Rate	1996	0.256921	0.367408	0.162711
126	Deaths	Central Asia	Female	Age-standardized	Pulmonary Arterial Hypertension	Rate	2002	0.244359	0.328238	0.162523
127	Deaths	Central Asia	Female	Age-standardized	Pulmonary Arterial Hypertension	Rate	1993	0.252872	0.356721	0.164218
128	Deaths	Central Asia	Female	Age-standardized	Pulmonary Arterial Hypertension	Rate	2020	0.200599	0.285072	0.124847
129	Deaths	Honduras	Female	Age-standardized	Pulmonary Arterial Hypertension	Rate	1990	0.0990075	0.195679	0.0375116
130	Deaths	Honduras	Female	Age-standardized	Pulmonary Arterial Hypertension	Rate	1991	0.0966248	0.18878	0.037336
131	Deaths	Honduras	Female	Age-standardized	Pulmonary Arterial Hypertension	Rate	1992	0.10087	0.203529	0.0380845
132	Deaths	Honduras	Female	Age-standardized	Pulmonary Arterial Hypertension	Rate	1994	0.095389	0.188007	0.0374261
133	Deaths	Honduras	Female	Age-standardized	Pulmonary Arterial Hypertension	Rate	1995	0.0997646	0.200383	0.0383415
134	Deaths	Honduras	Female	Age-standardized	Pulmonary Arterial Hypertension	Rate	1999	0.0958303	0.193023	0.0387779
135	Deaths	Honduras	Female	Age-standardized	Pulmonary Arterial Hypertension	Rate	1998	0.0960554	0.191749	0.0383573
136	Deaths	Honduras	Female	Age-standardized	Pulmonary Arterial Hypertension	Rate	1997	0.0967186	0.192967	0.0389245
137	Deaths	Honduras	Female	Age-standardized	Pulmonary Arterial Hypertension	Rate	2000	0.0950196	0.192682	0.0378292
138	Deaths	Honduras	Female	Age-standardized	Pulmonary Arterial Hypertension	Rate	2001	0.09416	0.191362	0.0376472
139	Deaths	Honduras	Female	Age-standardized	Pulmonary Arterial Hypertension	Rate	2003	0.0901687	0.187012	0.0365394
140	Deaths	Honduras	Female	Age-standardized	Pulmonary Arterial Hypertension	Rate	2004	0.0876021	0.18122	0.0355775
141	Deaths	Honduras	Female	Age-standardized	Pulmonary Arterial Hypertension	Rate	2005	0.0853118	0.174267	0.0345117
142	Deaths	Honduras	Female	Age-standardized	Pulmonary Arterial Hypertension	Rate	2006	0.0829762	0.168495	0.0345924
143	Deaths	Honduras	Female	Age-standardized	Pulmonary Arterial Hypertension	Rate	2007	0.0805929	0.166079	0.0335102
144	Deaths	Honduras	Female	Age-standardized	Pulmonary Arterial Hypertension	Rate	2008	0.0782591	0.161344	0.0330491
145	Deaths	Honduras	Female	Age-standardized	Pulmonary Arterial Hypertension	Rate	2009	0.0756734	0.155765	0.0320494
146	Deaths	Honduras	Female	Age-standardized	Pulmonary Arterial Hypertension	Rate	2010	0.0732115	0.152024	0.0312899
147	Deaths	Honduras	Female	Age-standardized	Pulmonary Arterial Hypertension	Rate	2011	0.0712428	0.147934	0.0309628
148	Deaths	Honduras	Female	Age-standardized	Pulmonary Arterial Hypertension	Rate	2012	0.0680411	0.14048	0.0288802
149	Deaths	Honduras	Female	Age-standardized	Pulmonary Arterial Hypertension	Rate	2013	0.0673187	0.138369	0.0288589
150	Deaths	Honduras	Female	Age-standardized	Pulmonary Arterial Hypertension	Rate	2014	0.0665058	0.13729	0.0284817
151	Deaths	Honduras	Female	Age-standardized	Pulmonary Arterial Hypertension	Rate	2015	0.0658352	0.133468	0.0286437
152	Deaths	Honduras	Female	Age-standardized	Pulmonary Arterial Hypertension	Rate	2016	0.0653015	0.135058	0.028319
153	Deaths	Honduras	Female	Age-standardized	Pulmonary Arterial Hypertension	Rate	2017	0.0647393	0.133299	0.0278262
154	Deaths	Honduras	Female	Age-standardized	Pulmonary Arterial Hypertension	Rate	2018	0.0642692	0.131158	0.0277035
155	Deaths	Honduras	Female	Age-standardized	Pulmonary Arterial Hypertension	Rate	2019	0.0638279	0.130201	0.0272094
156	Deaths	Honduras	Female	Age-standardized	Pulmonary Arterial Hypertension	Rate	2021	0.0633088	0.127693	0.0262035
157	Deaths	Honduras	Female	Age-standardized	Pulmonary Arterial Hypertension	Rate	1996	0.0970782	0.192852	0.0386389
158	Deaths	Honduras	Female	Age-standardized	Pulmonary Arterial Hypertension	Rate	2002	0.0919542	0.188966	0.0374396
159	Deaths	Honduras	Female	Age-standardized	Pulmonary Arterial Hypertension	Rate	1993	0.0979856	0.195554	0.0377533
160	Deaths	Honduras	Female	Age-standardized	Pulmonary Arterial Hypertension	Rate	2020	0.0636581	0.129084	0.0267482
161	Deaths	Myanmar	Female	Age-standardized	Pulmonary Arterial Hypertension	Rate	1990	0.133155	0.334469	0.0424105
162	Deaths	Myanmar	Female	Age-standardized	Pulmonary Arterial Hypertension	Rate	1991	0.135323	0.339837	0.0427359
163	Deaths	Myanmar	Female	Age-standardized	Pulmonary Arterial Hypertension	Rate	1992	0.136569	0.343559	0.043378
164	Deaths	Myanmar	Female	Age-standardized	Pulmonary Arterial Hypertension	Rate	1994	0.138588	0.343896	0.046093
165	Deaths	Myanmar	Female	Age-standardized	Pulmonary Arterial Hypertension	Rate	1995	0.139571	0.3515	0.0469587
166	Deaths	Myanmar	Female	Age-standardized	Pulmonary Arterial Hypertension	Rate	1999	0.140156	0.349431	0.0487563
167	Deaths	Myanmar	Female	Age-standardized	Pulmonary Arterial Hypertension	Rate	1998	0.140226	0.349776	0.048028
168	Deaths	Myanmar	Female	Age-standardized	Pulmonary Arterial Hypertension	Rate	1997	0.139633	0.350349	0.0472481
169	Deaths	Myanmar	Female	Age-standardized	Pulmonary Arterial Hypertension	Rate	2000	0.140586	0.348307	0.0497331
170	Deaths	Myanmar	Female	Age-standardized	Pulmonary Arterial Hypertension	Rate	2001	0.138786	0.337718	0.0500485
171	Deaths	Myanmar	Female	Age-standardized	Pulmonary Arterial Hypertension	Rate	2003	0.135415	0.322582	0.0513842
172	Deaths	Myanmar	Female	Age-standardized	Pulmonary Arterial Hypertension	Rate	2004	0.133917	0.322714	0.0514217
173	Deaths	Myanmar	Female	Age-standardized	Pulmonary Arterial Hypertension	Rate	2005	0.130348	0.31015	0.0507823
174	Deaths	Myanmar	Female	Age-standardized	Pulmonary Arterial Hypertension	Rate	2006	0.125424	0.291598	0.0494339
175	Deaths	Myanmar	Female	Age-standardized	Pulmonary Arterial Hypertension	Rate	2007	0.118995	0.277105	0.048382
176	Deaths	Myanmar	Female	Age-standardized	Pulmonary Arterial Hypertension	Rate	2008	0.112505	0.2609	0.0473038
177	Deaths	Myanmar	Female	Age-standardized	Pulmonary Arterial Hypertension	Rate	2009	0.109401	0.252762	0.0471735
178	Deaths	Myanmar	Female	Age-standardized	Pulmonary Arterial Hypertension	Rate	2010	0.106109	0.243575	0.0462439
179	Deaths	Myanmar	Female	Age-standardized	Pulmonary Arterial Hypertension	Rate	2011	0.104697	0.236714	0.0469906
180	Deaths	Myanmar	Female	Age-standardized	Pulmonary Arterial Hypertension	Rate	2012	0.0993605	0.220737	0.0462354
181	Deaths	Myanmar	Female	Age-standardized	Pulmonary Arterial Hypertension	Rate	2013	0.100639	0.223256	0.0468293
182	Deaths	Myanmar	Female	Age-standardized	Pulmonary Arterial Hypertension	Rate	2014	0.101482	0.225638	0.0465336
183	Deaths	Myanmar	Female	Age-standardized	Pulmonary Arterial Hypertension	Rate	2015	0.100529	0.224771	0.0467131
184	Deaths	Myanmar	Female	Age-standardized	Pulmonary Arterial Hypertension	Rate	2016	0.100041	0.222856	0.0473021
185	Deaths	Myanmar	Female	Age-standardized	Pulmonary Arterial Hypertension	Rate	2017	0.0992401	0.218081	0.0467762
186	Deaths	Myanmar	Female	Age-standardized	Pulmonary Arterial Hypertension	Rate	2018	0.0978441	0.210806	0.0465074
187	Deaths	Myanmar	Female	Age-standardized	Pulmonary Arterial Hypertension	Rate	2019	0.0973508	0.209649	0.0455062
188	Deaths	Myanmar	Female	Age-standardized	Pulmonary Arterial Hypertension	Rate	2021	0.094982	0.206385	0.0432295
189	Deaths	Myanmar	Female	Age-standardized	Pulmonary Arterial Hypertension	Rate	1996	0.139522	0.351974	0.0468785
190	Deaths	Myanmar	Female	Age-standardized	Pulmonary Arterial Hypertension	Rate	2002	0.137178	0.331469	0.0506984
191	Deaths	Myanmar	Female	Age-standardized	Pulmonary Arterial Hypertension	Rate	1993	0.137842	0.345274	0.0448821
192	Deaths	Myanmar	Female	Age-standardized	Pulmonary Arterial Hypertension	Rate	2020	0.0963265	0.211006	0.0441432
193	Deaths	Kuwait	Female	Age-standardized	Pulmonary Arterial Hypertension	Rate	1990	0.0265529	0.0375197	0.0181206
194	Deaths	Kuwait	Female	Age-standardized	Pulmonary Arterial Hypertension	Rate	1991	0.0236392	0.0340569	0.0157067
195	Deaths	Kuwait	Female	Age-standardized	Pulmonary Arterial Hypertension	Rate	1992	0.0233964	0.0324251	0.0161585
196	Deaths	Kuwait	Female	Age-standardized	Pulmonary Arterial Hypertension	Rate	1994	0.0261776	0.0347845	0.0189457
197	Deaths	Kuwait	Female	Age-standardized	Pulmonary Arterial Hypertension	Rate	1995	0.029704	0.0397292	0.0216234
198	Deaths	Kuwait	Female	Age-standardized	Pulmonary Arterial Hypertension	Rate	1999	0.0329868	0.0435603	0.0244577
199	Deaths	Kuwait	Female	Age-standardized	Pulmonary Arterial Hypertension	Rate	1998	0.0345073	0.0456505	0.0253259
200	Deaths	Kuwait	Female	Age-standardized	Pulmonary Arterial Hypertension	Rate	1997	0.0328638	0.0436869	0.0239921
201	Deaths	Kuwait	Female	Age-standardized	Pulmonary Arterial Hypertension	Rate	2000	0.0331926	0.0438834	0.0244308
202	Deaths	Kuwait	Female	Age-standardized	Pulmonary Arterial Hypertension	Rate	2001	0.026715	0.0352069	0.0195782
203	Deaths	Kuwait	Female	Age-standardized	Pulmonary Arterial Hypertension	Rate	2003	0.0189928	0.0254462	0.0138746
204	Deaths	Kuwait	Female	Age-standardized	Pulmonary Arterial Hypertension	Rate	2004	0.0157381	0.0207776	0.0115252
205	Deaths	Kuwait	Female	Age-standardized	Pulmonary Arterial Hypertension	Rate	2005	0.0139615	0.0183871	0.0103092
206	Deaths	Kuwait	Female	Age-standardized	Pulmonary Arterial Hypertension	Rate	2006	0.0125708	0.0167339	0.00924938
207	Deaths	Kuwait	Female	Age-standardized	Pulmonary Arterial Hypertension	Rate	2007	0.0127202	0.0170066	0.0093723
208	Deaths	Kuwait	Female	Age-standardized	Pulmonary Arterial Hypertension	Rate	2008	0.0183797	0.0247149	0.0134589
209	Deaths	Kuwait	Female	Age-standardized	Pulmonary Arterial Hypertension	Rate	2009	0.0274507	0.0370133	0.0200541
210	Deaths	Kuwait	Female	Age-standardized	Pulmonary Arterial Hypertension	Rate	2010	0.0340029	0.0453986	0.024824
211	Deaths	Kuwait	Female	Age-standardized	Pulmonary Arterial Hypertension	Rate	2011	0.0367366	0.0491788	0.0268499
212	Deaths	Kuwait	Female	Age-standardized	Pulmonary Arterial Hypertension	Rate	2012	0.0389711	0.0520177	0.0286058
213	Deaths	Kuwait	Female	Age-standardized	Pulmonary Arterial Hypertension	Rate	2013	0.042795	0.0573493	0.0312782
214	Deaths	Kuwait	Female	Age-standardized	Pulmonary Arterial Hypertension	Rate	2014	0.0438581	0.0589411	0.0317219
215	Deaths	Kuwait	Female	Age-standardized	Pulmonary Arterial Hypertension	Rate	2015	0.0394422	0.0535401	0.028731
216	Deaths	Kuwait	Female	Age-standardized	Pulmonary Arterial Hypertension	Rate	2016	0.0355046	0.0483333	0.0257668
217	Deaths	Kuwait	Female	Age-standardized	Pulmonary Arterial Hypertension	Rate	2017	0.0322205	0.0439624	0.0231315
218	Deaths	Kuwait	Female	Age-standardized	Pulmonary Arterial Hypertension	Rate	2018	0.031015	0.0424605	0.0220369
219	Deaths	Kuwait	Female	Age-standardized	Pulmonary Arterial Hypertension	Rate	2019	0.032071	0.0441178	0.0227596
220	Deaths	Kuwait	Female	Age-standardized	Pulmonary Arterial Hypertension	Rate	2021	0.033286	0.046921	0.0227451
221	Deaths	Kuwait	Female	Age-standardized	Pulmonary Arterial Hypertension	Rate	1996	0.0315751	0.0420068	0.0230499
222	Deaths	Kuwait	Female	Age-standardized	Pulmonary Arterial Hypertension	Rate	2002	0.0220953	0.0292815	0.0162711
223	Deaths	Kuwait	Female	Age-standardized	Pulmonary Arterial Hypertension	Rate	1993	0.0250212	0.033736	0.0180033
224	Deaths	Kuwait	Female	Age-standardized	Pulmonary Arterial Hypertension	Rate	2020	0.0319027	0.0442477	0.0221848
225	Deaths	Philippines	Female	Age-standardized	Pulmonary Arterial Hypertension	Rate	1990	0.0732373	0.111037	0.0362231
226	Deaths	Philippines	Female	Age-standardized	Pulmonary Arterial Hypertension	Rate	1991	0.0720262	0.108365	0.0351229
227	Deaths	Philippines	Female	Age-standardized	Pulmonary Arterial Hypertension	Rate	1992	0.0730887	0.110195	0.0356095
228	Deaths	Philippines	Female	Age-standardized	Pulmonary Arterial Hypertension	Rate	1994	0.0714967	0.104738	0.0359175
229	Deaths	Philippines	Female	Age-standardized	Pulmonary Arterial Hypertension	Rate	1995	0.070657	0.103541	0.0354701
230	Deaths	Philippines	Female	Age-standardized	Pulmonary Arterial Hypertension	Rate	1999	0.0702171	0.102295	0.0353035
231	Deaths	Philippines	Female	Age-standardized	Pulmonary Arterial Hypertension	Rate	1998	0.0700328	0.102247	0.0352739
232	Deaths	Philippines	Female	Age-standardized	Pulmonary Arterial Hypertension	Rate	1997	0.0701328	0.103032	0.0343718
233	Deaths	Philippines	Female	Age-standardized	Pulmonary Arterial Hypertension	Rate	2000	0.0714082	0.103785	0.0358695
234	Deaths	Philippines	Female	Age-standardized	Pulmonary Arterial Hypertension	Rate	2001	0.0727393	0.104693	0.0367787
235	Deaths	Philippines	Female	Age-standardized	Pulmonary Arterial Hypertension	Rate	2003	0.0760499	0.109158	0.0377447
236	Deaths	Philippines	Female	Age-standardized	Pulmonary Arterial Hypertension	Rate	2004	0.0779974	0.112122	0.0389941
237	Deaths	Philippines	Female	Age-standardized	Pulmonary Arterial Hypertension	Rate	2005	0.0806083	0.113791	0.0404951
238	Deaths	Philippines	Female	Age-standardized	Pulmonary Arterial Hypertension	Rate	2006	0.0829958	0.117	0.0408725
239	Deaths	Philippines	Female	Age-standardized	Pulmonary Arterial Hypertension	Rate	2007	0.082732	0.117895	0.0419613
240	Deaths	Philippines	Female	Age-standardized	Pulmonary Arterial Hypertension	Rate	2008	0.0825639	0.117465	0.0429075
241	Deaths	Philippines	Female	Age-standardized	Pulmonary Arterial Hypertension	Rate	2009	0.0842157	0.118859	0.0437027
242	Deaths	Philippines	Female	Age-standardized	Pulmonary Arterial Hypertension	Rate	2010	0.0858286	0.121627	0.044237
243	Deaths	Philippines	Female	Age-standardized	Pulmonary Arterial Hypertension	Rate	2011	0.0850324	0.119176	0.0442364
244	Deaths	Philippines	Female	Age-standardized	Pulmonary Arterial Hypertension	Rate	2012	0.0854745	0.118816	0.0431956
245	Deaths	Philippines	Female	Age-standardized	Pulmonary Arterial Hypertension	Rate	2013	0.0826419	0.118198	0.0431229
246	Deaths	Philippines	Female	Age-standardized	Pulmonary Arterial Hypertension	Rate	2014	0.0809002	0.11556	0.0432375
247	Deaths	Philippines	Female	Age-standardized	Pulmonary Arterial Hypertension	Rate	2015	0.0793659	0.11341	0.0431752
248	Deaths	Philippines	Female	Age-standardized	Pulmonary Arterial Hypertension	Rate	2016	0.0773559	0.111635	0.0433855
249	Deaths	Philippines	Female	Age-standardized	Pulmonary Arterial Hypertension	Rate	2017	0.0741445	0.110187	0.0424396
250	Deaths	Philippines	Female	Age-standardized	Pulmonary Arterial Hypertension	Rate	2018	0.0708012	0.108294	0.0417655
251	Deaths	Philippines	Female	Age-standardized	Pulmonary Arterial Hypertension	Rate	2019	0.0709409	0.106927	0.0412908
252	Deaths	Philippines	Female	Age-standardized	Pulmonary Arterial Hypertension	Rate	2021	0.0696113	0.116983	0.0396183
253	Deaths	Philippines	Female	Age-standardized	Pulmonary Arterial Hypertension	Rate	1996	0.0705081	0.10372	0.035505
254	Deaths	Philippines	Female	Age-standardized	Pulmonary Arterial Hypertension	Rate	2002	0.0746423	0.106941	0.0376173
255	Deaths	Philippines	Female	Age-standardized	Pulmonary Arterial Hypertension	Rate	1993	0.0724377	0.107297	0.0357008
256	Deaths	Philippines	Female	Age-standardized	Pulmonary Arterial Hypertension	Rate	2020	0.0698112	0.107293	0.0404177
257	Deaths	Guyana	Female	Age-standardized	Pulmonary Arterial Hypertension	Rate	1990	0.0862467	0.116487	0.0617676
258	Deaths	Guyana	Female	Age-standardized	Pulmonary Arterial Hypertension	Rate	1991	0.0860787	0.116622	0.0609882
259	Deaths	Guyana	Female	Age-standardized	Pulmonary Arterial Hypertension	Rate	1992	0.104736	0.143703	0.0723555
260	Deaths	Guyana	Female	Age-standardized	Pulmonary Arterial Hypertension	Rate	1994	0.273267	0.376828	0.18766
261	Deaths	Guyana	Female	Age-standardized	Pulmonary Arterial Hypertension	Rate	1995	0.433297	0.594636	0.299207
262	Deaths	Guyana	Female	Age-standardized	Pulmonary Arterial Hypertension	Rate	1999	0.717583	0.960271	0.510517
263	Deaths	Guyana	Female	Age-standardized	Pulmonary Arterial Hypertension	Rate	1998	0.685434	0.922869	0.486125
264	Deaths	Guyana	Female	Age-standardized	Pulmonary Arterial Hypertension	Rate	1997	0.681929	0.921268	0.481772
265	Deaths	Guyana	Female	Age-standardized	Pulmonary Arterial Hypertension	Rate	2000	0.822145	1.08787	0.598816
266	Deaths	Guyana	Female	Age-standardized	Pulmonary Arterial Hypertension	Rate	2001	0.83152	1.10546	0.607007
267	Deaths	Guyana	Female	Age-standardized	Pulmonary Arterial Hypertension	Rate	2003	0.888028	1.19279	0.650575
268	Deaths	Guyana	Female	Age-standardized	Pulmonary Arterial Hypertension	Rate	2004	0.820888	1.09705	0.607469
269	Deaths	Guyana	Female	Age-standardized	Pulmonary Arterial Hypertension	Rate	2005	0.782332	1.04173	0.579726
270	Deaths	Guyana	Female	Age-standardized	Pulmonary Arterial Hypertension	Rate	2006	0.713175	0.951854	0.533025
271	Deaths	Guyana	Female	Age-standardized	Pulmonary Arterial Hypertension	Rate	2007	0.674423	0.888156	0.502665
272	Deaths	Guyana	Female	Age-standardized	Pulmonary Arterial Hypertension	Rate	2008	0.651922	0.852825	0.486556
273	Deaths	Guyana	Female	Age-standardized	Pulmonary Arterial Hypertension	Rate	2009	0.580772	0.761114	0.430246
274	Deaths	Guyana	Female	Age-standardized	Pulmonary Arterial Hypertension	Rate	2010	0.503514	0.661628	0.373108
275	Deaths	Guyana	Female	Age-standardized	Pulmonary Arterial Hypertension	Rate	2011	0.425061	0.557908	0.310646
276	Deaths	Guyana	Female	Age-standardized	Pulmonary Arterial Hypertension	Rate	2012	0.403325	0.535193	0.294441
277	Deaths	Guyana	Female	Age-standardized	Pulmonary Arterial Hypertension	Rate	2013	0.381181	0.511065	0.278112
278	Deaths	Guyana	Female	Age-standardized	Pulmonary Arterial Hypertension	Rate	2014	0.409791	0.55391	0.300041
279	Deaths	Guyana	Female	Age-standardized	Pulmonary Arterial Hypertension	Rate	2015	0.41028	0.563884	0.289848
280	Deaths	Guyana	Female	Age-standardized	Pulmonary Arterial Hypertension	Rate	2016	0.411972	0.571872	0.284024
281	Deaths	Guyana	Female	Age-standardized	Pulmonary Arterial Hypertension	Rate	2017	0.406962	0.576847	0.276221
282	Deaths	Guyana	Female	Age-standardized	Pulmonary Arterial Hypertension	Rate	2018	0.405725	0.586166	0.268708
283	Deaths	Guyana	Female	Age-standardized	Pulmonary Arterial Hypertension	Rate	2019	0.405786	0.592456	0.266404
284	Deaths	Guyana	Female	Age-standardized	Pulmonary Arterial Hypertension	Rate	2021	0.403025	0.593873	0.25912
285	Deaths	Guyana	Female	Age-standardized	Pulmonary Arterial Hypertension	Rate	1996	0.583035	0.798228	0.404109
286	Deaths	Guyana	Female	Age-standardized	Pulmonary Arterial Hypertension	Rate	2002	0.881739	1.18986	0.648173
287	Deaths	Guyana	Female	Age-standardized	Pulmonary Arterial Hypertension	Rate	1993	0.170057	0.231784	0.120581
288	Deaths	Guyana	Female	Age-standardized	Pulmonary Arterial Hypertension	Rate	2020	0.40804	0.596959	0.26381
289	Deaths	Lebanon	Female	Age-standardized	Pulmonary Arterial Hypertension	Rate	1990	0.429301	0.839763	0.162034
290	Deaths	Lebanon	Female	Age-standardized	Pulmonary Arterial Hypertension	Rate	1991	0.415863	0.805159	0.159963
291	Deaths	Lebanon	Female	Age-standardized	Pulmonary Arterial Hypertension	Rate	1992	0.409321	0.789062	0.160453
292	Deaths	Lebanon	Female	Age-standardized	Pulmonary Arterial Hypertension	Rate	1994	0.384176	0.722365	0.158251
293	Deaths	Lebanon	Female	Age-standardized	Pulmonary Arterial Hypertension	Rate	1995	0.372064	0.684646	0.154714
294	Deaths	Lebanon	Female	Age-standardized	Pulmonary Arterial Hypertension	Rate	1999	0.301466	0.530928	0.141876
295	Deaths	Lebanon	Female	Age-standardized	Pulmonary Arterial Hypertension	Rate	1998	0.326496	0.580455	0.146127
296	Deaths	Lebanon	Female	Age-standardized	Pulmonary Arterial Hypertension	Rate	1997	0.340889	0.612964	0.150339
297	Deaths	Lebanon	Female	Age-standardized	Pulmonary Arterial Hypertension	Rate	2000	0.287395	0.500671	0.134827
298	Deaths	Lebanon	Female	Age-standardized	Pulmonary Arterial Hypertension	Rate	2001	0.26849	0.46725	0.127884
299	Deaths	Lebanon	Female	Age-standardized	Pulmonary Arterial Hypertension	Rate	2003	0.241033	0.415362	0.119018
300	Deaths	Lebanon	Female	Age-standardized	Pulmonary Arterial Hypertension	Rate	2004	0.229503	0.394207	0.116232
301	Deaths	Lebanon	Female	Age-standardized	Pulmonary Arterial Hypertension	Rate	2005	0.222057	0.382475	0.114204
302	Deaths	Lebanon	Female	Age-standardized	Pulmonary Arterial Hypertension	Rate	2006	0.214306	0.36254	0.11172
303	Deaths	Lebanon	Female	Age-standardized	Pulmonary Arterial Hypertension	Rate	2007	0.207321	0.349211	0.10969
304	Deaths	Lebanon	Female	Age-standardized	Pulmonary Arterial Hypertension	Rate	2008	0.201578	0.337445	0.107487
305	Deaths	Lebanon	Female	Age-standardized	Pulmonary Arterial Hypertension	Rate	2009	0.195574	0.32115	0.104736
306	Deaths	Lebanon	Female	Age-standardized	Pulmonary Arterial Hypertension	Rate	2010	0.188098	0.302977	0.102197
307	Deaths	Lebanon	Female	Age-standardized	Pulmonary Arterial Hypertension	Rate	2011	0.181568	0.29107	0.0991224
308	Deaths	Lebanon	Female	Age-standardized	Pulmonary Arterial Hypertension	Rate	2012	0.172835	0.275828	0.0941747
309	Deaths	Lebanon	Female	Age-standardized	Pulmonary Arterial Hypertension	Rate	2013	0.167158	0.268275	0.09027
310	Deaths	Lebanon	Female	Age-standardized	Pulmonary Arterial Hypertension	Rate	2014	0.163335	0.26119	0.0883243
311	Deaths	Lebanon	Female	Age-standardized	Pulmonary Arterial Hypertension	Rate	2015	0.158128	0.253655	0.0856321
312	Deaths	Lebanon	Female	Age-standardized	Pulmonary Arterial Hypertension	Rate	2016	0.155233	0.246639	0.0854379
313	Deaths	Lebanon	Female	Age-standardized	Pulmonary Arterial Hypertension	Rate	2017	0.151057	0.240625	0.0849452
314	Deaths	Lebanon	Female	Age-standardized	Pulmonary Arterial Hypertension	Rate	2018	0.146733	0.234184	0.082368
315	Deaths	Lebanon	Female	Age-standardized	Pulmonary Arterial Hypertension	Rate	2019	0.137008	0.219267	0.0765124
316	Deaths	Lebanon	Female	Age-standardized	Pulmonary Arterial Hypertension	Rate	2021	0.14155	0.228556	0.077756
317	Deaths	Lebanon	Female	Age-standardized	Pulmonary Arterial Hypertension	Rate	1996	0.35548	0.647442	0.151801
318	Deaths	Lebanon	Female	Age-standardized	Pulmonary Arterial Hypertension	Rate	2002	0.249959	0.436472	0.122167
319	Deaths	Lebanon	Female	Age-standardized	Pulmonary Arterial Hypertension	Rate	1993	0.401972	0.766747	0.159635
320	Deaths	Lebanon	Female	Age-standardized	Pulmonary Arterial Hypertension	Rate	2020	0.138045	0.221571	0.076349
321	Deaths	Bhutan	Female	Age-standardized	Pulmonary Arterial Hypertension	Rate	1990	0.0941325	0.25095	0.0197322
322	Deaths	Bhutan	Female	Age-standardized	Pulmonary Arterial Hypertension	Rate	1991	0.10117	0.272758	0.02172
323	Deaths	Bhutan	Female	Age-standardized	Pulmonary Arterial Hypertension	Rate	1992	0.107875	0.287714	0.024196
324	Deaths	Bhutan	Female	Age-standardized	Pulmonary Arterial Hypertension	Rate	1994	0.115205	0.299781	0.0275501
325	Deaths	Bhutan	Female	Age-standardized	Pulmonary Arterial Hypertension	Rate	1995	0.118417	0.304903	0.0293463
326	Deaths	Bhutan	Female	Age-standardized	Pulmonary Arterial Hypertension	Rate	1999	0.116989	0.291309	0.0327495
327	Deaths	Bhutan	Female	Age-standardized	Pulmonary Arterial Hypertension	Rate	1998	0.119823	0.300055	0.0321502
328	Deaths	Bhutan	Female	Age-standardized	Pulmonary Arterial Hypertension	Rate	1997	0.122468	0.314723	0.0319921
329	Deaths	Bhutan	Female	Age-standardized	Pulmonary Arterial Hypertension	Rate	2000	0.123123	0.303803	0.0355125
330	Deaths	Bhutan	Female	Age-standardized	Pulmonary Arterial Hypertension	Rate	2001	0.122318	0.300118	0.0367241
331	Deaths	Bhutan	Female	Age-standardized	Pulmonary Arterial Hypertension	Rate	2003	0.123016	0.300383	0.039903
332	Deaths	Bhutan	Female	Age-standardized	Pulmonary Arterial Hypertension	Rate	2004	0.122985	0.30025	0.0410857
333	Deaths	Bhutan	Female	Age-standardized	Pulmonary Arterial Hypertension	Rate	2005	0.124469	0.306724	0.0421959
334	Deaths	Bhutan	Female	Age-standardized	Pulmonary Arterial Hypertension	Rate	2006	0.124081	0.304343	0.0429628
335	Deaths	Bhutan	Female	Age-standardized	Pulmonary Arterial Hypertension	Rate	2007	0.123432	0.302881	0.0436628
336	Deaths	Bhutan	Female	Age-standardized	Pulmonary Arterial Hypertension	Rate	2008	0.122111	0.301386	0.0446617
337	Deaths	Bhutan	Female	Age-standardized	Pulmonary Arterial Hypertension	Rate	2009	0.120092	0.29392	0.0444476
338	Deaths	Bhutan	Female	Age-standardized	Pulmonary Arterial Hypertension	Rate	2010	0.119102	0.287749	0.0446575
339	Deaths	Bhutan	Female	Age-standardized	Pulmonary Arterial Hypertension	Rate	2011	0.117239	0.278037	0.0442373
340	Deaths	Bhutan	Female	Age-standardized	Pulmonary Arterial Hypertension	Rate	2012	0.115692	0.268361	0.0441513
341	Deaths	Bhutan	Female	Age-standardized	Pulmonary Arterial Hypertension	Rate	2013	0.114205	0.27018	0.0436062
342	Deaths	Bhutan	Female	Age-standardized	Pulmonary Arterial Hypertension	Rate	2014	0.112766	0.261786	0.0437069
343	Deaths	Bhutan	Female	Age-standardized	Pulmonary Arterial Hypertension	Rate	2015	0.111718	0.261787	0.0436119
344	Deaths	Bhutan	Female	Age-standardized	Pulmonary Arterial Hypertension	Rate	2016	0.110542	0.258993	0.0436463
345	Deaths	Bhutan	Female	Age-standardized	Pulmonary Arterial Hypertension	Rate	2017	0.109525	0.254085	0.0436776
346	Deaths	Bhutan	Female	Age-standardized	Pulmonary Arterial Hypertension	Rate	2018	0.1089	0.246718	0.0439106
347	Deaths	Bhutan	Female	Age-standardized	Pulmonary Arterial Hypertension	Rate	2019	0.108353	0.242289	0.0438788
348	Deaths	Bhutan	Female	Age-standardized	Pulmonary Arterial Hypertension	Rate	2021	0.107733	0.236878	0.0432283
349	Deaths	Bhutan	Female	Age-standardized	Pulmonary Arterial Hypertension	Rate	1996	0.118583	0.302672	0.0303553
350	Deaths	Bhutan	Female	Age-standardized	Pulmonary Arterial Hypertension	Rate	2002	0.12155	0.298441	0.0377239
351	Deaths	Bhutan	Female	Age-standardized	Pulmonary Arterial Hypertension	Rate	1993	0.113047	0.300209	0.0262134
352	Deaths	Bhutan	Female	Age-standardized	Pulmonary Arterial Hypertension	Rate	2020	0.108308	0.241375	0.0435228
353	Deaths	Mexico	Female	Age-standardized	Pulmonary Arterial Hypertension	Rate	1990	0.0441668	0.0585067	0.03484
354	Deaths	Mexico	Female	Age-standardized	Pulmonary Arterial Hypertension	Rate	1991	0.0433841	0.0559103	0.0341038
355	Deaths	Mexico	Female	Age-standardized	Pulmonary Arterial Hypertension	Rate	1992	0.0433097	0.0550852	0.0343958
356	Deaths	Mexico	Female	Age-standardized	Pulmonary Arterial Hypertension	Rate	1994	0.0432266	0.0531154	0.035658
357	Deaths	Mexico	Female	Age-standardized	Pulmonary Arterial Hypertension	Rate	1995	0.0438822	0.0532892	0.0371893
358	Deaths	Mexico	Female	Age-standardized	Pulmonary Arterial Hypertension	Rate	1999	0.0434347	0.0491905	0.0387389
359	Deaths	Mexico	Female	Age-standardized	Pulmonary Arterial Hypertension	Rate	1998	0.0440609	0.0505435	0.0391603
360	Deaths	Mexico	Female	Age-standardized	Pulmonary Arterial Hypertension	Rate	1997	0.0439627	0.0511555	0.0387013
361	Deaths	Mexico	Female	Age-standardized	Pulmonary Arterial Hypertension	Rate	2000	0.0427394	0.0477945	0.0380768
362	Deaths	Mexico	Female	Age-standardized	Pulmonary Arterial Hypertension	Rate	2001	0.0426877	0.0474084	0.0381604
363	Deaths	Mexico	Female	Age-standardized	Pulmonary Arterial Hypertension	Rate	2003	0.0427967	0.0471047	0.0386443
364	Deaths	Mexico	Female	Age-standardized	Pulmonary Arterial Hypertension	Rate	2004	0.0422501	0.0467109	0.0379398
365	Deaths	Mexico	Female	Age-standardized	Pulmonary Arterial Hypertension	Rate	2005	0.0426093	0.0469533	0.038403
366	Deaths	Mexico	Female	Age-standardized	Pulmonary Arterial Hypertension	Rate	2006	0.0418185	0.0461828	0.0375639
367	Deaths	Mexico	Female	Age-standardized	Pulmonary Arterial Hypertension	Rate	2007	0.0415288	0.0459634	0.0373532
368	Deaths	Mexico	Female	Age-standardized	Pulmonary Arterial Hypertension	Rate	2008	0.0429154	0.0469795	0.0390623
369	Deaths	Mexico	Female	Age-standardized	Pulmonary Arterial Hypertension	Rate	2009	0.0440491	0.0478767	0.0405126
370	Deaths	Mexico	Female	Age-standardized	Pulmonary Arterial Hypertension	Rate	2010	0.0432565	0.047121	0.0396469
371	Deaths	Mexico	Female	Age-standardized	Pulmonary Arterial Hypertension	Rate	2011	0.0410148	0.044966	0.037208
372	Deaths	Mexico	Female	Age-standardized	Pulmonary Arterial Hypertension	Rate	2012	0.0410977	0.044967	0.0375023
373	Deaths	Mexico	Female	Age-standardized	Pulmonary Arterial Hypertension	Rate	2013	0.0403184	0.0440298	0.0369225
374	Deaths	Mexico	Female	Age-standardized	Pulmonary Arterial Hypertension	Rate	2014	0.0386255	0.0420936	0.0355404
375	Deaths	Mexico	Female	Age-standardized	Pulmonary Arterial Hypertension	Rate	2015	0.0368635	0.0402494	0.0338854
376	Deaths	Mexico	Female	Age-standardized	Pulmonary Arterial Hypertension	Rate	2016	0.0365108	0.0396497	0.0336814
377	Deaths	Mexico	Female	Age-standardized	Pulmonary Arterial Hypertension	Rate	2017	0.0365924	0.0397959	0.0337416
378	Deaths	Mexico	Female	Age-standardized	Pulmonary Arterial Hypertension	Rate	2018	0.0368424	0.0400792	0.0339247
379	Deaths	Mexico	Female	Age-standardized	Pulmonary Arterial Hypertension	Rate	2019	0.0395692	0.0431855	0.0364259
380	Deaths	Mexico	Female	Age-standardized	Pulmonary Arterial Hypertension	Rate	2021	0.0401925	0.0479712	0.0327019
381	Deaths	Mexico	Female	Age-standardized	Pulmonary Arterial Hypertension	Rate	1996	0.0435858	0.0515707	0.0375729
382	Deaths	Mexico	Female	Age-standardized	Pulmonary Arterial Hypertension	Rate	2002	0.0429191	0.0475387	0.0386219
383	Deaths	Mexico	Female	Age-standardized	Pulmonary Arterial Hypertension	Rate	1993	0.0433615	0.0543811	0.0350221
384	Deaths	Mexico	Female	Age-standardized	Pulmonary Arterial Hypertension	Rate	2020	0.0396412	0.0459374	0.0344214
385	Deaths	Tokelau	Female	Age-standardized	Pulmonary Arterial Hypertension	Rate	1990	0.170433	0.363449	0.0705131
386	Deaths	Tokelau	Female	Age-standardized	Pulmonary Arterial Hypertension	Rate	1991	0.168128	0.358029	0.070465
387	Deaths	Tokelau	Female	Age-standardized	Pulmonary Arterial Hypertension	Rate	1992	0.167355	0.354187	0.0707347
388	Deaths	Tokelau	Female	Age-standardized	Pulmonary Arterial Hypertension	Rate	1994	0.166379	0.355067	0.0705747
389	Deaths	Tokelau	Female	Age-standardized	Pulmonary Arterial Hypertension	Rate	1995	0.164122	0.350788	0.0689793
390	Deaths	Tokelau	Female	Age-standardized	Pulmonary Arterial Hypertension	Rate	1999	0.166189	0.345779	0.071214
391	Deaths	Tokelau	Female	Age-standardized	Pulmonary Arterial Hypertension	Rate	1998	0.165644	0.344984	0.069496
392	Deaths	Tokelau	Female	Age-standardized	Pulmonary Arterial Hypertension	Rate	1997	0.163234	0.345268	0.0691227
393	Deaths	Tokelau	Female	Age-standardized	Pulmonary Arterial Hypertension	Rate	2000	0.161994	0.339376	0.0687542
394	Deaths	Tokelau	Female	Age-standardized	Pulmonary Arterial Hypertension	Rate	2001	0.157546	0.333358	0.0679458
395	Deaths	Tokelau	Female	Age-standardized	Pulmonary Arterial Hypertension	Rate	2003	0.153933	0.336047	0.0667687
396	Deaths	Tokelau	Female	Age-standardized	Pulmonary Arterial Hypertension	Rate	2004	0.151561	0.332967	0.0661357
397	Deaths	Tokelau	Female	Age-standardized	Pulmonary Arterial Hypertension	Rate	2005	0.147702	0.319684	0.0636748
398	Deaths	Tokelau	Female	Age-standardized	Pulmonary Arterial Hypertension	Rate	2006	0.145639	0.310114	0.0620588
399	Deaths	Tokelau	Female	Age-standardized	Pulmonary Arterial Hypertension	Rate	2007	0.147371	0.313817	0.0629502
400	Deaths	Tokelau	Female	Age-standardized	Pulmonary Arterial Hypertension	Rate	2008	0.149547	0.325894	0.0630522
401	Deaths	Tokelau	Female	Age-standardized	Pulmonary Arterial Hypertension	Rate	2009	0.14724	0.323433	0.061514
402	Deaths	Tokelau	Female	Age-standardized	Pulmonary Arterial Hypertension	Rate	2010	0.140804	0.303209	0.0596752
403	Deaths	Tokelau	Female	Age-standardized	Pulmonary Arterial Hypertension	Rate	2011	0.135367	0.283148	0.0577749
404	Deaths	Tokelau	Female	Age-standardized	Pulmonary Arterial Hypertension	Rate	2012	0.135173	0.285615	0.0584356
405	Deaths	Tokelau	Female	Age-standardized	Pulmonary Arterial Hypertension	Rate	2013	0.136557	0.291133	0.0587539
406	Deaths	Tokelau	Female	Age-standardized	Pulmonary Arterial Hypertension	Rate	2014	0.134876	0.285035	0.0580575
407	Deaths	Tokelau	Female	Age-standardized	Pulmonary Arterial Hypertension	Rate	2015	0.128589	0.26558	0.0552711
408	Deaths	Tokelau	Female	Age-standardized	Pulmonary Arterial Hypertension	Rate	2016	0.122613	0.249442	0.0522213
409	Deaths	Tokelau	Female	Age-standardized	Pulmonary Arterial Hypertension	Rate	2017	0.12132	0.256785	0.0513295
410	Deaths	Tokelau	Female	Age-standardized	Pulmonary Arterial Hypertension	Rate	2018	0.122211	0.262713	0.0517883
411	Deaths	Tokelau	Female	Age-standardized	Pulmonary Arterial Hypertension	Rate	2019	0.120867	0.258629	0.0517585
412	Deaths	Tokelau	Female	Age-standardized	Pulmonary Arterial Hypertension	Rate	2021	0.203705	0.416113	0.0901024
413	Deaths	Tokelau	Female	Age-standardized	Pulmonary Arterial Hypertension	Rate	1996	0.162102	0.344679	0.0683302
414	Deaths	Tokelau	Female	Age-standardized	Pulmonary Arterial Hypertension	Rate	2002	0.15497	0.33258	0.0669225
415	Deaths	Tokelau	Female	Age-standardized	Pulmonary Arterial Hypertension	Rate	1993	0.167268	0.355697	0.0707279
416	Deaths	Tokelau	Female	Age-standardized	Pulmonary Arterial Hypertension	Rate	2020	0.202349	0.417077	0.0890213
417	Deaths	Mauritania	Female	Age-standardized	Pulmonary Arterial Hypertension	Rate	1990	0.061552	0.188717	0.0186285
418	Deaths	Mauritania	Female	Age-standardized	Pulmonary Arterial Hypertension	Rate	1991	0.0608481	0.183302	0.0188136
419	Deaths	Mauritania	Female	Age-standardized	Pulmonary Arterial Hypertension	Rate	1992	0.060792	0.1832	0.0190828
420	Deaths	Mauritania	Female	Age-standardized	Pulmonary Arterial Hypertension	Rate	1994	0.0570538	0.162012	0.0185692
421	Deaths	Mauritania	Female	Age-standardized	Pulmonary Arterial Hypertension	Rate	1995	0.0574844	0.160159	0.0190961
422	Deaths	Mauritania	Female	Age-standardized	Pulmonary Arterial Hypertension	Rate	1999	0.0596097	0.16495	0.019707
423	Deaths	Mauritania	Female	Age-standardized	Pulmonary Arterial Hypertension	Rate	1998	0.0598524	0.165971	0.01977
424	Deaths	Mauritania	Female	Age-standardized	Pulmonary Arterial Hypertension	Rate	1997	0.0589666	0.161274	0.0197229
425	Deaths	Mauritania	Female	Age-standardized	Pulmonary Arterial Hypertension	Rate	2000	0.0609615	0.170444	0.0199442
426	Deaths	Mauritania	Female	Age-standardized	Pulmonary Arterial Hypertension	Rate	2001	0.0622362	0.177937	0.0203151
427	Deaths	Mauritania	Female	Age-standardized	Pulmonary Arterial Hypertension	Rate	2003	0.0606185	0.16699	0.019887
428	Deaths	Mauritania	Female	Age-standardized	Pulmonary Arterial Hypertension	Rate	2004	0.0609515	0.169248	0.0200031
429	Deaths	Mauritania	Female	Age-standardized	Pulmonary Arterial Hypertension	Rate	2005	0.0600953	0.168161	0.0199102
430	Deaths	Mauritania	Female	Age-standardized	Pulmonary Arterial Hypertension	Rate	2006	0.0604948	0.171741	0.0201694
431	Deaths	Mauritania	Female	Age-standardized	Pulmonary Arterial Hypertension	Rate	2007	0.0583465	0.162905	0.01953
432	Deaths	Mauritania	Female	Age-standardized	Pulmonary Arterial Hypertension	Rate	2008	0.0567936	0.154803	0.0191189
433	Deaths	Mauritania	Female	Age-standardized	Pulmonary Arterial Hypertension	Rate	2009	0.058144	0.164191	0.0195273
434	Deaths	Mauritania	Female	Age-standardized	Pulmonary Arterial Hypertension	Rate	2010	0.0569635	0.157663	0.0193316
435	Deaths	Mauritania	Female	Age-standardized	Pulmonary Arterial Hypertension	Rate	2011	0.0560793	0.151551	0.0195425
436	Deaths	Mauritania	Female	Age-standardized	Pulmonary Arterial Hypertension	Rate	2012	0.0575609	0.155509	0.0205271
437	Deaths	Mauritania	Female	Age-standardized	Pulmonary Arterial Hypertension	Rate	2013	0.0559252	0.148724	0.020261
438	Deaths	Mauritania	Female	Age-standardized	Pulmonary Arterial Hypertension	Rate	2014	0.0538217	0.14093	0.0197228
439	Deaths	Mauritania	Female	Age-standardized	Pulmonary Arterial Hypertension	Rate	2015	0.0537483	0.137457	0.0199672
440	Deaths	Mauritania	Female	Age-standardized	Pulmonary Arterial Hypertension	Rate	2016	0.0519571	0.13076	0.0196761
441	Deaths	Mauritania	Female	Age-standardized	Pulmonary Arterial Hypertension	Rate	2017	0.0529341	0.134242	0.0200729
442	Deaths	Mauritania	Female	Age-standardized	Pulmonary Arterial Hypertension	Rate	2018	0.0521358	0.128956	0.0197703
443	Deaths	Mauritania	Female	Age-standardized	Pulmonary Arterial Hypertension	Rate	2019	0.0538089	0.134415	0.0204622
444	Deaths	Mauritania	Female	Age-standardized	Pulmonary Arterial Hypertension	Rate	2021	0.0545735	0.13705	0.0207852
445	Deaths	Mauritania	Female	Age-standardized	Pulmonary Arterial Hypertension	Rate	1996	0.0584277	0.159604	0.0195285
446	Deaths	Mauritania	Female	Age-standardized	Pulmonary Arterial Hypertension	Rate	2002	0.0620155	0.174643	0.02035
447	Deaths	Mauritania	Female	Age-standardized	Pulmonary Arterial Hypertension	Rate	1993	0.0598683	0.176381	0.0192126
448	Deaths	Mauritania	Female	Age-standardized	Pulmonary Arterial Hypertension	Rate	2020	0.0532028	0.133093	0.0202828
449	Deaths	South Africa	Female	Age-standardized	Pulmonary Arterial Hypertension	Rate	1990	0.055621	0.0824458	0.0284133
450	Deaths	South Africa	Female	Age-standardized	Pulmonary Arterial Hypertension	Rate	1991	0.0538033	0.0797101	0.0284262
451	Deaths	South Africa	Female	Age-standardized	Pulmonary Arterial Hypertension	Rate	1992	0.0564337	0.081779	0.0288397
452	Deaths	South Africa	Female	Age-standardized	Pulmonary Arterial Hypertension	Rate	1994	0.0483325	0.0706051	0.0255706
453	Deaths	South Africa	Female	Age-standardized	Pulmonary Arterial Hypertension	Rate	1995	0.0405742	0.0610758	0.0231793
454	Deaths	South Africa	Female	Age-standardized	Pulmonary Arterial Hypertension	Rate	1999	0.0329713	0.0480354	0.0186264
455	Deaths	South Africa	Female	Age-standardized	Pulmonary Arterial Hypertension	Rate	1998	0.0326521	0.0491297	0.0190076
456	Deaths	South Africa	Female	Age-standardized	Pulmonary Arterial Hypertension	Rate	1997	0.0338565	0.0507802	0.0197872
457	Deaths	South Africa	Female	Age-standardized	Pulmonary Arterial Hypertension	Rate	2000	0.0390308	0.0552985	0.0204236
458	Deaths	South Africa	Female	Age-standardized	Pulmonary Arterial Hypertension	Rate	2001	0.0413119	0.059284	0.0207217
459	Deaths	South Africa	Female	Age-standardized	Pulmonary Arterial Hypertension	Rate	2003	0.0513427	0.0756041	0.0222762
460	Deaths	South Africa	Female	Age-standardized	Pulmonary Arterial Hypertension	Rate	2004	0.054493	0.0813373	0.0229623
461	Deaths	South Africa	Female	Age-standardized	Pulmonary Arterial Hypertension	Rate	2005	0.0514733	0.0766296	0.0217552
462	Deaths	South Africa	Female	Age-standardized	Pulmonary Arterial Hypertension	Rate	2006	0.0492155	0.0722862	0.0214142
463	Deaths	South Africa	Female	Age-standardized	Pulmonary Arterial Hypertension	Rate	2007	0.0453254	0.0652535	0.0206773
464	Deaths	South Africa	Female	Age-standardized	Pulmonary Arterial Hypertension	Rate	2008	0.0436856	0.0617818	0.0210211
465	Deaths	South Africa	Female	Age-standardized	Pulmonary Arterial Hypertension	Rate	2009	0.042619	0.0599616	0.0208345
466	Deaths	South Africa	Female	Age-standardized	Pulmonary Arterial Hypertension	Rate	2010	0.0413827	0.0565097	0.0210519
467	Deaths	South Africa	Female	Age-standardized	Pulmonary Arterial Hypertension	Rate	2011	0.0406221	0.0557071	0.0223635
468	Deaths	South Africa	Female	Age-standardized	Pulmonary Arterial Hypertension	Rate	2012	0.0391424	0.0538141	0.0215737
469	Deaths	South Africa	Female	Age-standardized	Pulmonary Arterial Hypertension	Rate	2013	0.0382983	0.0540851	0.0216708
470	Deaths	South Africa	Female	Age-standardized	Pulmonary Arterial Hypertension	Rate	2014	0.0383836	0.0546925	0.0218907
471	Deaths	South Africa	Female	Age-standardized	Pulmonary Arterial Hypertension	Rate	2015	0.0379092	0.0548604	0.0213131
472	Deaths	South Africa	Female	Age-standardized	Pulmonary Arterial Hypertension	Rate	2016	0.0379319	0.0558872	0.0210804
473	Deaths	South Africa	Female	Age-standardized	Pulmonary Arterial Hypertension	Rate	2017	0.0393843	0.0601721	0.0209454
474	Deaths	South Africa	Female	Age-standardized	Pulmonary Arterial Hypertension	Rate	2018	0.0410758	0.0630809	0.0214089
475	Deaths	South Africa	Female	Age-standardized	Pulmonary Arterial Hypertension	Rate	2019	0.0424339	0.0656457	0.0224286
476	Deaths	South Africa	Female	Age-standardized	Pulmonary Arterial Hypertension	Rate	2021	0.0409757	0.0641751	0.0222044
477	Deaths	South Africa	Female	Age-standardized	Pulmonary Arterial Hypertension	Rate	1996	0.0332521	0.0520805	0.0193036
478	Deaths	South Africa	Female	Age-standardized	Pulmonary Arterial Hypertension	Rate	2002	0.0464082	0.067221	0.021143
479	Deaths	South Africa	Female	Age-standardized	Pulmonary Arterial Hypertension	Rate	1993	0.0494852	0.0724499	0.0266147
480	Deaths	South Africa	Female	Age-standardized	Pulmonary Arterial Hypertension	Rate	2020	0.0410511	0.0642489	0.0216331
481	Deaths	North Macedonia	Female	Age-standardized	Pulmonary Arterial Hypertension	Rate	1990	0.0695209	0.119049	0.0396937
482	Deaths	North Macedonia	Female	Age-standardized	Pulmonary Arterial Hypertension	Rate	1991	0.0696724	0.117987	0.0399303
483	Deaths	North Macedonia	Female	Age-standardized	Pulmonary Arterial Hypertension	Rate	1992	0.0690731	0.115647	0.0402035
484	Deaths	North Macedonia	Female	Age-standardized	Pulmonary Arterial Hypertension	Rate	1994	0.0634677	0.110002	0.0366448
485	Deaths	North Macedonia	Female	Age-standardized	Pulmonary Arterial Hypertension	Rate	1995	0.0608214	0.107002	0.0351774
486	Deaths	North Macedonia	Female	Age-standardized	Pulmonary Arterial Hypertension	Rate	1999	0.057748	0.101795	0.0339535
487	Deaths	North Macedonia	Female	Age-standardized	Pulmonary Arterial Hypertension	Rate	1998	0.0588339	0.101893	0.0343468
488	Deaths	North Macedonia	Female	Age-standardized	Pulmonary Arterial Hypertension	Rate	1997	0.0598268	0.105617	0.0344226
489	Deaths	North Macedonia	Female	Age-standardized	Pulmonary Arterial Hypertension	Rate	2000	0.0572061	0.100176	0.0332104
490	Deaths	North Macedonia	Female	Age-standardized	Pulmonary Arterial Hypertension	Rate	2001	0.0561136	0.0988178	0.0326096
491	Deaths	North Macedonia	Female	Age-standardized	Pulmonary Arterial Hypertension	Rate	2003	0.0532965	0.0919991	0.030731
492	Deaths	North Macedonia	Female	Age-standardized	Pulmonary Arterial Hypertension	Rate	2004	0.0515844	0.0904024	0.0295403
493	Deaths	North Macedonia	Female	Age-standardized	Pulmonary Arterial Hypertension	Rate	2005	0.0502745	0.087909	0.0286586
494	Deaths	North Macedonia	Female	Age-standardized	Pulmonary Arterial Hypertension	Rate	2006	0.0503765	0.0876728	0.0292743
495	Deaths	North Macedonia	Female	Age-standardized	Pulmonary Arterial Hypertension	Rate	2007	0.050452	0.0877144	0.0293403
496	Deaths	North Macedonia	Female	Age-standardized	Pulmonary Arterial Hypertension	Rate	2008	0.0480022	0.0841212	0.0281221
497	Deaths	North Macedonia	Female	Age-standardized	Pulmonary Arterial Hypertension	Rate	2009	0.0466885	0.0828709	0.0265366
498	Deaths	North Macedonia	Female	Age-standardized	Pulmonary Arterial Hypertension	Rate	2010	0.0467196	0.0813693	0.0264034
499	Deaths	North Macedonia	Female	Age-standardized	Pulmonary Arterial Hypertension	Rate	2011	0.0466061	0.0814286	0.0263163
500	Deaths	North Macedonia	Female	Age-standardized	Pulmonary Arterial Hypertension	Rate	2012	0.0483996	0.084693	0.0267085
501	Deaths	North Macedonia	Female	Age-standardized	Pulmonary Arterial Hypertension	Rate	2013	0.0465463	0.080078	0.0260484
502	Deaths	North Macedonia	Female	Age-standardized	Pulmonary Arterial Hypertension	Rate	2014	0.0470666	0.0836607	0.0258714
503	Deaths	North Macedonia	Female	Age-standardized	Pulmonary Arterial Hypertension	Rate	2015	0.0451244	0.0786435	0.0248502
504	Deaths	North Macedonia	Female	Age-standardized	Pulmonary Arterial Hypertension	Rate	2016	0.0432168	0.0764702	0.0231315
505	Deaths	North Macedonia	Female	Age-standardized	Pulmonary Arterial Hypertension	Rate	2017	0.0418327	0.0759737	0.0222738
506	Deaths	North Macedonia	Female	Age-standardized	Pulmonary Arterial Hypertension	Rate	2018	0.0412919	0.0766691	0.0207304
507	Deaths	North Macedonia	Female	Age-standardized	Pulmonary Arterial Hypertension	Rate	2019	0.0458359	0.0894915	0.0208755
508	Deaths	North Macedonia	Female	Age-standardized	Pulmonary Arterial Hypertension	Rate	2021	0.0542474	0.116826	0.0172139
509	Deaths	North Macedonia	Female	Age-standardized	Pulmonary Arterial Hypertension	Rate	1996	0.0602778	0.106177	0.03473
510	Deaths	North Macedonia	Female	Age-standardized	Pulmonary Arterial Hypertension	Rate	2002	0.0535931	0.0930177	0.0308082
511	Deaths	North Macedonia	Female	Age-standardized	Pulmonary Arterial Hypertension	Rate	1993	0.0661929	0.111802	0.0386606
512	Deaths	North Macedonia	Female	Age-standardized	Pulmonary Arterial Hypertension	Rate	2020	0.0532708	0.114903	0.0172903
513	Deaths	Ethiopia	Female	Age-standardized	Pulmonary Arterial Hypertension	Rate	1990	0.101639	0.331586	0.0233138
514	Deaths	Ethiopia	Female	Age-standardized	Pulmonary Arterial Hypertension	Rate	1991	0.100994	0.329309	0.0239532
515	Deaths	Ethiopia	Female	Age-standardized	Pulmonary Arterial Hypertension	Rate	1992	0.102367	0.330949	0.023525
516	Deaths	Ethiopia	Female	Age-standardized	Pulmonary Arterial Hypertension	Rate	1994	0.102803	0.331933	0.0244333
517	Deaths	Ethiopia	Female	Age-standardized	Pulmonary Arterial Hypertension	Rate	1995	0.103499	0.332469	0.0253928
518	Deaths	Ethiopia	Female	Age-standardized	Pulmonary Arterial Hypertension	Rate	1999	0.0986384	0.307096	0.0251196
519	Deaths	Ethiopia	Female	Age-standardized	Pulmonary Arterial Hypertension	Rate	1998	0.100933	0.316824	0.0260826
520	Deaths	Ethiopia	Female	Age-standardized	Pulmonary Arterial Hypertension	Rate	1997	0.102972	0.327326	0.0254416
521	Deaths	Ethiopia	Female	Age-standardized	Pulmonary Arterial Hypertension	Rate	2000	0.0959785	0.296197	0.0255992
522	Deaths	Ethiopia	Female	Age-standardized	Pulmonary Arterial Hypertension	Rate	2001	0.0939799	0.289378	0.0248257
523	Deaths	Ethiopia	Female	Age-standardized	Pulmonary Arterial Hypertension	Rate	2003	0.0872381	0.26708	0.0237881
524	Deaths	Ethiopia	Female	Age-standardized	Pulmonary Arterial Hypertension	Rate	2004	0.0846208	0.258327	0.0237773
525	Deaths	Ethiopia	Female	Age-standardized	Pulmonary Arterial Hypertension	Rate	2005	0.0818989	0.254525	0.0233548
526	Deaths	Ethiopia	Female	Age-standardized	Pulmonary Arterial Hypertension	Rate	2006	0.0799815	0.246072	0.023462
527	Deaths	Ethiopia	Female	Age-standardized	Pulmonary Arterial Hypertension	Rate	2007	0.0779954	0.246995	0.0235812
528	Deaths	Ethiopia	Female	Age-standardized	Pulmonary Arterial Hypertension	Rate	2008	0.0758909	0.234277	0.0232666
529	Deaths	Ethiopia	Female	Age-standardized	Pulmonary Arterial Hypertension	Rate	2009	0.0736436	0.234135	0.0226576
530	Deaths	Ethiopia	Female	Age-standardized	Pulmonary Arterial Hypertension	Rate	2010	0.0717374	0.227662	0.0228741
531	Deaths	Ethiopia	Female	Age-standardized	Pulmonary Arterial Hypertension	Rate	2011	0.0707737	0.232863	0.0230137
532	Deaths	Ethiopia	Female	Age-standardized	Pulmonary Arterial Hypertension	Rate	2012	0.0704467	0.226847	0.0232868
533	Deaths	Ethiopia	Female	Age-standardized	Pulmonary Arterial Hypertension	Rate	2013	0.0696205	0.229313	0.0227445
534	Deaths	Ethiopia	Female	Age-standardized	Pulmonary Arterial Hypertension	Rate	2014	0.0695254	0.228871	0.0227277
535	Deaths	Ethiopia	Female	Age-standardized	Pulmonary Arterial Hypertension	Rate	2015	0.0690015	0.226874	0.0225697
536	Deaths	Ethiopia	Female	Age-standardized	Pulmonary Arterial Hypertension	Rate	2016	0.0690092	0.221651	0.0220597
537	Deaths	Ethiopia	Female	Age-standardized	Pulmonary Arterial Hypertension	Rate	2017	0.0691879	0.223374	0.0228166
538	Deaths	Ethiopia	Female	Age-standardized	Pulmonary Arterial Hypertension	Rate	2018	0.06914	0.223352	0.0225188
539	Deaths	Ethiopia	Female	Age-standardized	Pulmonary Arterial Hypertension	Rate	2019	0.068883	0.223528	0.0223137
540	Deaths	Ethiopia	Female	Age-standardized	Pulmonary Arterial Hypertension	Rate	2021	0.0700864	0.231623	0.022313
541	Deaths	Ethiopia	Female	Age-standardized	Pulmonary Arterial Hypertension	Rate	1996	0.103779	0.328534	0.0252876
542	Deaths	Ethiopia	Female	Age-standardized	Pulmonary Arterial Hypertension	Rate	2002	0.0902253	0.270781	0.0247722
543	Deaths	Ethiopia	Female	Age-standardized	Pulmonary Arterial Hypertension	Rate	1993	0.10238	0.337585	0.0236864
544	Deaths	Ethiopia	Female	Age-standardized	Pulmonary Arterial Hypertension	Rate	2020	0.069164	0.223351	0.0231404
545	Deaths	High-income Asia Pacific	Female	Age-standardized	Pulmonary Arterial Hypertension	Rate	1990	0.172402	0.192011	0.156388
546	Deaths	High-income Asia Pacific	Female	Age-standardized	Pulmonary Arterial Hypertension	Rate	1991	0.17518	0.193143	0.159656
547	Deaths	High-income Asia Pacific	Female	Age-standardized	Pulmonary Arterial Hypertension	Rate	1992	0.175747	0.192656	0.160868
548	Deaths	High-income Asia Pacific	Female	Age-standardized	Pulmonary Arterial Hypertension	Rate	1994	0.166718	0.182348	0.152619
549	Deaths	High-income Asia Pacific	Female	Age-standardized	Pulmonary Arterial Hypertension	Rate	1995	0.164314	0.180332	0.150687
550	Deaths	High-income Asia Pacific	Female	Age-standardized	Pulmonary Arterial Hypertension	Rate	1999	0.150518	0.165968	0.137696
551	Deaths	High-income Asia Pacific	Female	Age-standardized	Pulmonary Arterial Hypertension	Rate	1998	0.152145	0.168011	0.138877
552	Deaths	High-income Asia Pacific	Female	Age-standardized	Pulmonary Arterial Hypertension	Rate	1997	0.15343	0.169122	0.140451
553	Deaths	High-income Asia Pacific	Female	Age-standardized	Pulmonary Arterial Hypertension	Rate	2000	0.148012	0.162731	0.135804
554	Deaths	High-income Asia Pacific	Female	Age-standardized	Pulmonary Arterial Hypertension	Rate	2001	0.147003	0.162071	0.134273
555	Deaths	High-income Asia Pacific	Female	Age-standardized	Pulmonary Arterial Hypertension	Rate	2003	0.144315	0.159255	0.131566
556	Deaths	High-income Asia Pacific	Female	Age-standardized	Pulmonary Arterial Hypertension	Rate	2004	0.141949	0.15652	0.129805
557	Deaths	High-income Asia Pacific	Female	Age-standardized	Pulmonary Arterial Hypertension	Rate	2005	0.139691	0.153909	0.127744
558	Deaths	High-income Asia Pacific	Female	Age-standardized	Pulmonary Arterial Hypertension	Rate	2006	0.14005	0.154842	0.128195
559	Deaths	High-income Asia Pacific	Female	Age-standardized	Pulmonary Arterial Hypertension	Rate	2007	0.13822	0.152356	0.126357
560	Deaths	High-income Asia Pacific	Female	Age-standardized	Pulmonary Arterial Hypertension	Rate	2008	0.139442	0.153574	0.127289
561	Deaths	High-income Asia Pacific	Female	Age-standardized	Pulmonary Arterial Hypertension	Rate	2009	0.140121	0.15404	0.127824
562	Deaths	High-income Asia Pacific	Female	Age-standardized	Pulmonary Arterial Hypertension	Rate	2010	0.139191	0.153304	0.126961
563	Deaths	High-income Asia Pacific	Female	Age-standardized	Pulmonary Arterial Hypertension	Rate	2011	0.138554	0.152194	0.126642
564	Deaths	High-income Asia Pacific	Female	Age-standardized	Pulmonary Arterial Hypertension	Rate	2012	0.132808	0.145824	0.12165
565	Deaths	High-income Asia Pacific	Female	Age-standardized	Pulmonary Arterial Hypertension	Rate	2013	0.127276	0.140493	0.116218
566	Deaths	High-income Asia Pacific	Female	Age-standardized	Pulmonary Arterial Hypertension	Rate	2014	0.124962	0.138058	0.114103
567	Deaths	High-income Asia Pacific	Female	Age-standardized	Pulmonary Arterial Hypertension	Rate	2015	0.122495	0.135282	0.111538
568	Deaths	High-income Asia Pacific	Female	Age-standardized	Pulmonary Arterial Hypertension	Rate	2016	0.122981	0.135993	0.111512
569	Deaths	High-income Asia Pacific	Female	Age-standardized	Pulmonary Arterial Hypertension	Rate	2017	0.118534	0.131522	0.106361
570	Deaths	High-income Asia Pacific	Female	Age-standardized	Pulmonary Arterial Hypertension	Rate	2018	0.117757	0.130534	0.105028
571	Deaths	High-income Asia Pacific	Female	Age-standardized	Pulmonary Arterial Hypertension	Rate	2019	0.117717	0.130677	0.10491
572	Deaths	High-income Asia Pacific	Female	Age-standardized	Pulmonary Arterial Hypertension	Rate	2021	0.119091	0.132443	0.106532
573	Deaths	High-income Asia Pacific	Female	Age-standardized	Pulmonary Arterial Hypertension	Rate	1996	0.157715	0.173793	0.14437
574	Deaths	High-income Asia Pacific	Female	Age-standardized	Pulmonary Arterial Hypertension	Rate	2002	0.147497	0.162718	0.134342
575	Deaths	High-income Asia Pacific	Female	Age-standardized	Pulmonary Arterial Hypertension	Rate	1993	0.172205	0.188482	0.157765
576	Deaths	High-income Asia Pacific	Female	Age-standardized	Pulmonary Arterial Hypertension	Rate	2020	0.121385	0.134831	0.108712
577	Deaths	American Samoa	Female	Age-standardized	Pulmonary Arterial Hypertension	Rate	1990	0.085335	0.168924	0.0400007
578	Deaths	American Samoa	Female	Age-standardized	Pulmonary Arterial Hypertension	Rate	1991	0.0860431	0.168557	0.0406463
579	Deaths	American Samoa	Female	Age-standardized	Pulmonary Arterial Hypertension	Rate	1992	0.0867558	0.169026	0.041619
580	Deaths	American Samoa	Female	Age-standardized	Pulmonary Arterial Hypertension	Rate	1994	0.087068	0.168298	0.0422355
581	Deaths	American Samoa	Female	Age-standardized	Pulmonary Arterial Hypertension	Rate	1995	0.0876763	0.168021	0.0420054
582	Deaths	American Samoa	Female	Age-standardized	Pulmonary Arterial Hypertension	Rate	1999	0.0892563	0.171497	0.0442388
583	Deaths	American Samoa	Female	Age-standardized	Pulmonary Arterial Hypertension	Rate	1998	0.0885324	0.170918	0.0432817
584	Deaths	American Samoa	Female	Age-standardized	Pulmonary Arterial Hypertension	Rate	1997	0.0879249	0.16905	0.0422684
585	Deaths	American Samoa	Female	Age-standardized	Pulmonary Arterial Hypertension	Rate	2000	0.0899442	0.174087	0.0442663
586	Deaths	American Samoa	Female	Age-standardized	Pulmonary Arterial Hypertension	Rate	2001	0.090109	0.175016	0.0444542
587	Deaths	American Samoa	Female	Age-standardized	Pulmonary Arterial Hypertension	Rate	2003	0.0898671	0.17386	0.0442219
588	Deaths	American Samoa	Female	Age-standardized	Pulmonary Arterial Hypertension	Rate	2004	0.0892695	0.171537	0.0439456
589	Deaths	American Samoa	Female	Age-standardized	Pulmonary Arterial Hypertension	Rate	2005	0.0893338	0.171387	0.0434249
590	Deaths	American Samoa	Female	Age-standardized	Pulmonary Arterial Hypertension	Rate	2006	0.0895727	0.172529	0.0434229
591	Deaths	American Samoa	Female	Age-standardized	Pulmonary Arterial Hypertension	Rate	2007	0.0902041	0.176548	0.0435396
592	Deaths	American Samoa	Female	Age-standardized	Pulmonary Arterial Hypertension	Rate	2008	0.0908599	0.181778	0.0433895
593	Deaths	American Samoa	Female	Age-standardized	Pulmonary Arterial Hypertension	Rate	2009	0.0915699	0.183003	0.0429457
594	Deaths	American Samoa	Female	Age-standardized	Pulmonary Arterial Hypertension	Rate	2010	0.0916751	0.185237	0.0424822
595	Deaths	American Samoa	Female	Age-standardized	Pulmonary Arterial Hypertension	Rate	2011	0.0922977	0.187126	0.0418036
596	Deaths	American Samoa	Female	Age-standardized	Pulmonary Arterial Hypertension	Rate	2012	0.0919549	0.187198	0.0412421
597	Deaths	American Samoa	Female	Age-standardized	Pulmonary Arterial Hypertension	Rate	2013	0.091788	0.186836	0.0407148
598	Deaths	American Samoa	Female	Age-standardized	Pulmonary Arterial Hypertension	Rate	2014	0.0909394	0.185815	0.0402276
599	Deaths	American Samoa	Female	Age-standardized	Pulmonary Arterial Hypertension	Rate	2015	0.0896957	0.181703	0.0393831
600	Deaths	American Samoa	Female	Age-standardized	Pulmonary Arterial Hypertension	Rate	2016	0.0887437	0.17959	0.0384049
601	Deaths	American Samoa	Female	Age-standardized	Pulmonary Arterial Hypertension	Rate	2017	0.0874429	0.177968	0.0374158
602	Deaths	American Samoa	Female	Age-standardized	Pulmonary Arterial Hypertension	Rate	2018	0.086364	0.176943	0.0361649
603	Deaths	American Samoa	Female	Age-standardized	Pulmonary Arterial Hypertension	Rate	2019	0.08542	0.17698	0.0358634
604	Deaths	American Samoa	Female	Age-standardized	Pulmonary Arterial Hypertension	Rate	2021	0.0848441	0.179167	0.0345556
605	Deaths	American Samoa	Female	Age-standardized	Pulmonary Arterial Hypertension	Rate	1996	0.0878968	0.168828	0.0420015
606	Deaths	American Samoa	Female	Age-standardized	Pulmonary Arterial Hypertension	Rate	2002	0.0909048	0.172991	0.0449404
607	Deaths	American Samoa	Female	Age-standardized	Pulmonary Arterial Hypertension	Rate	1993	0.0868729	0.167112	0.0420117
608	Deaths	American Samoa	Female	Age-standardized	Pulmonary Arterial Hypertension	Rate	2020	0.0907485	0.191548	0.0333872
609	Deaths	Haiti	Female	Age-standardized	Pulmonary Arterial Hypertension	Rate	1990	0.383748	0.886816	0.0933665
610	Deaths	Haiti	Female	Age-standardized	Pulmonary Arterial Hypertension	Rate	1991	0.355786	0.826981	0.0865196
611	Deaths	Haiti	Female	Age-standardized	Pulmonary Arterial Hypertension	Rate	1992	0.36455	0.843991	0.0892833
612	Deaths	Haiti	Female	Age-standardized	Pulmonary Arterial Hypertension	Rate	1994	0.352066	0.824569	0.0869084
613	Deaths	Haiti	Female	Age-standardized	Pulmonary Arterial Hypertension	Rate	1995	0.357101	0.829383	0.0901023
614	Deaths	Haiti	Female	Age-standardized	Pulmonary Arterial Hypertension	Rate	1999	0.339529	0.784436	0.0916219
615	Deaths	Haiti	Female	Age-standardized	Pulmonary Arterial Hypertension	Rate	1998	0.326046	0.751682	0.0861179
616	Deaths	Haiti	Female	Age-standardized	Pulmonary Arterial Hypertension	Rate	1997	0.359484	0.83718	0.094794
617	Deaths	Haiti	Female	Age-standardized	Pulmonary Arterial Hypertension	Rate	2000	0.334696	0.770796	0.0910664
618	Deaths	Haiti	Female	Age-standardized	Pulmonary Arterial Hypertension	Rate	2001	0.338191	0.786375	0.0936619
619	Deaths	Haiti	Female	Age-standardized	Pulmonary Arterial Hypertension	Rate	2003	0.322453	0.738283	0.0920559
620	Deaths	Haiti	Female	Age-standardized	Pulmonary Arterial Hypertension	Rate	2004	0.319431	0.738359	0.0927361
621	Deaths	Haiti	Female	Age-standardized	Pulmonary Arterial Hypertension	Rate	2005	0.30914	0.716784	0.0908135
622	Deaths	Haiti	Female	Age-standardized	Pulmonary Arterial Hypertension	Rate	2006	0.297108	0.682493	0.0887626
623	Deaths	Haiti	Female	Age-standardized	Pulmonary Arterial Hypertension	Rate	2007	0.292743	0.669639	0.0890421
624	Deaths	Haiti	Female	Age-standardized	Pulmonary Arterial Hypertension	Rate	2008	0.281466	0.651862	0.0868606
625	Deaths	Haiti	Female	Age-standardized	Pulmonary Arterial Hypertension	Rate	2009	0.271743	0.623066	0.0847479
626	Deaths	Haiti	Female	Age-standardized	Pulmonary Arterial Hypertension	Rate	2010	0.255922	0.588638	0.0798538
627	Deaths	Haiti	Female	Age-standardized	Pulmonary Arterial Hypertension	Rate	2011	0.267047	0.616686	0.0835913
628	Deaths	Haiti	Female	Age-standardized	Pulmonary Arterial Hypertension	Rate	2012	0.26708	0.617484	0.0844728
629	Deaths	Haiti	Female	Age-standardized	Pulmonary Arterial Hypertension	Rate	2013	0.26467	0.614931	0.0841615
630	Deaths	Haiti	Female	Age-standardized	Pulmonary Arterial Hypertension	Rate	2014	0.265034	0.610685	0.0851667
631	Deaths	Haiti	Female	Age-standardized	Pulmonary Arterial Hypertension	Rate	2015	0.263117	0.608949	0.0851819
632	Deaths	Haiti	Female	Age-standardized	Pulmonary Arterial Hypertension	Rate	2016	0.259804	0.601843	0.085579
633	Deaths	Haiti	Female	Age-standardized	Pulmonary Arterial Hypertension	Rate	2017	0.257151	0.586817	0.0843243
634	Deaths	Haiti	Female	Age-standardized	Pulmonary Arterial Hypertension	Rate	2018	0.2577	0.584115	0.0852342
635	Deaths	Haiti	Female	Age-standardized	Pulmonary Arterial Hypertension	Rate	2019	0.256298	0.575197	0.0861347
636	Deaths	Haiti	Female	Age-standardized	Pulmonary Arterial Hypertension	Rate	2021	0.247999	0.538253	0.0865114
637	Deaths	Haiti	Female	Age-standardized	Pulmonary Arterial Hypertension	Rate	1996	0.350302	0.810055	0.0905167
638	Deaths	Haiti	Female	Age-standardized	Pulmonary Arterial Hypertension	Rate	2002	0.327468	0.757091	0.0922292
639	Deaths	Haiti	Female	Age-standardized	Pulmonary Arterial Hypertension	Rate	1993	0.359725	0.839474	0.0892638
640	Deaths	Haiti	Female	Age-standardized	Pulmonary Arterial Hypertension	Rate	2020	0.251314	0.552528	0.0853201
641	Deaths	Sri Lanka	Female	Age-standardized	Pulmonary Arterial Hypertension	Rate	1990	0.263807	0.587686	0.0735462
642	Deaths	Sri Lanka	Female	Age-standardized	Pulmonary Arterial Hypertension	Rate	1991	0.254512	0.566946	0.0739207
643	Deaths	Sri Lanka	Female	Age-standardized	Pulmonary Arterial Hypertension	Rate	1992	0.249438	0.555345	0.0731606
644	Deaths	Sri Lanka	Female	Age-standardized	Pulmonary Arterial Hypertension	Rate	1994	0.241421	0.532581	0.0736168
645	Deaths	Sri Lanka	Female	Age-standardized	Pulmonary Arterial Hypertension	Rate	1995	0.233898	0.505125	0.0701818
646	Deaths	Sri Lanka	Female	Age-standardized	Pulmonary Arterial Hypertension	Rate	1999	0.227096	0.468963	0.0723005
647	Deaths	Sri Lanka	Female	Age-standardized	Pulmonary Arterial Hypertension	Rate	1998	0.224641	0.471263	0.0707384
648	Deaths	Sri Lanka	Female	Age-standardized	Pulmonary Arterial Hypertension	Rate	1997	0.233195	0.494576	0.0707037
649	Deaths	Sri Lanka	Female	Age-standardized	Pulmonary Arterial Hypertension	Rate	2000	0.226279	0.468894	0.0721248
650	Deaths	Sri Lanka	Female	Age-standardized	Pulmonary Arterial Hypertension	Rate	2001	0.223512	0.470317	0.075518
651	Deaths	Sri Lanka	Female	Age-standardized	Pulmonary Arterial Hypertension	Rate	2003	0.237617	0.484741	0.079328
652	Deaths	Sri Lanka	Female	Age-standardized	Pulmonary Arterial Hypertension	Rate	2004	0.245406	0.48265	0.0821974
653	Deaths	Sri Lanka	Female	Age-standardized	Pulmonary Arterial Hypertension	Rate	2005	0.254081	0.482155	0.0823338
654	Deaths	Sri Lanka	Female	Age-standardized	Pulmonary Arterial Hypertension	Rate	2006	0.277647	0.484928	0.0825109
655	Deaths	Sri Lanka	Female	Age-standardized	Pulmonary Arterial Hypertension	Rate	2007	0.293912	0.493547	0.082515
656	Deaths	Sri Lanka	Female	Age-standardized	Pulmonary Arterial Hypertension	Rate	2008	0.307614	0.497608	0.0828291
657	Deaths	Sri Lanka	Female	Age-standardized	Pulmonary Arterial Hypertension	Rate	2009	0.334574	0.526046	0.0828655
658	Deaths	Sri Lanka	Female	Age-standardized	Pulmonary Arterial Hypertension	Rate	2010	0.341926	0.537353	0.0830527
659	Deaths	Sri Lanka	Female	Age-standardized	Pulmonary Arterial Hypertension	Rate	2011	0.348701	0.54766	0.0818222
660	Deaths	Sri Lanka	Female	Age-standardized	Pulmonary Arterial Hypertension	Rate	2012	0.342523	0.542224	0.0811312
661	Deaths	Sri Lanka	Female	Age-standardized	Pulmonary Arterial Hypertension	Rate	2013	0.329065	0.525017	0.078961
662	Deaths	Sri Lanka	Female	Age-standardized	Pulmonary Arterial Hypertension	Rate	2014	0.325793	0.525319	0.0804581
663	Deaths	Sri Lanka	Female	Age-standardized	Pulmonary Arterial Hypertension	Rate	2015	0.314909	0.522449	0.080141
664	Deaths	Sri Lanka	Female	Age-standardized	Pulmonary Arterial Hypertension	Rate	2016	0.317361	0.543013	0.079316
665	Deaths	Sri Lanka	Female	Age-standardized	Pulmonary Arterial Hypertension	Rate	2017	0.315186	0.565226	0.0811399
666	Deaths	Sri Lanka	Female	Age-standardized	Pulmonary Arterial Hypertension	Rate	2018	0.313564	0.575549	0.0808038
667	Deaths	Sri Lanka	Female	Age-standardized	Pulmonary Arterial Hypertension	Rate	2019	0.31435	0.581296	0.0798058
668	Deaths	Sri Lanka	Female	Age-standardized	Pulmonary Arterial Hypertension	Rate	2021	0.294501	0.562331	0.0733636
669	Deaths	Sri Lanka	Female	Age-standardized	Pulmonary Arterial Hypertension	Rate	1996	0.236843	0.518369	0.0712856
670	Deaths	Sri Lanka	Female	Age-standardized	Pulmonary Arterial Hypertension	Rate	2002	0.228279	0.470664	0.0768317
671	Deaths	Sri Lanka	Female	Age-standardized	Pulmonary Arterial Hypertension	Rate	1993	0.242721	0.540558	0.0737055
672	Deaths	Sri Lanka	Female	Age-standardized	Pulmonary Arterial Hypertension	Rate	2020	0.293498	0.565646	0.0729486
673	Deaths	Germany	Female	Age-standardized	Pulmonary Arterial Hypertension	Rate	1990	0.118925	0.168751	0.07817
674	Deaths	Germany	Female	Age-standardized	Pulmonary Arterial Hypertension	Rate	1991	0.117903	0.164763	0.0801404
675	Deaths	Germany	Female	Age-standardized	Pulmonary Arterial Hypertension	Rate	1992	0.114626	0.157896	0.0788485
676	Deaths	Germany	Female	Age-standardized	Pulmonary Arterial Hypertension	Rate	1994	0.113784	0.153151	0.0818202
677	Deaths	Germany	Female	Age-standardized	Pulmonary Arterial Hypertension	Rate	1995	0.120559	0.160126	0.0884146
678	Deaths	Germany	Female	Age-standardized	Pulmonary Arterial Hypertension	Rate	1999	0.138917	0.1822	0.104492
679	Deaths	Germany	Female	Age-standardized	Pulmonary Arterial Hypertension	Rate	1998	0.129552	0.169003	0.0972377
680	Deaths	Germany	Female	Age-standardized	Pulmonary Arterial Hypertension	Rate	1997	0.126414	0.165557	0.0945705
681	Deaths	Germany	Female	Age-standardized	Pulmonary Arterial Hypertension	Rate	2000	0.150876	0.196742	0.113647
682	Deaths	Germany	Female	Age-standardized	Pulmonary Arterial Hypertension	Rate	2001	0.158245	0.204869	0.119016
683	Deaths	Germany	Female	Age-standardized	Pulmonary Arterial Hypertension	Rate	2003	0.159495	0.206004	0.120398
684	Deaths	Germany	Female	Age-standardized	Pulmonary Arterial Hypertension	Rate	2004	0.155702	0.202334	0.117647
685	Deaths	Germany	Female	Age-standardized	Pulmonary Arterial Hypertension	Rate	2005	0.15538	0.202075	0.117953
686	Deaths	Germany	Female	Age-standardized	Pulmonary Arterial Hypertension	Rate	2006	0.154009	0.200069	0.116744
687	Deaths	Germany	Female	Age-standardized	Pulmonary Arterial Hypertension	Rate	2007	0.152678	0.198103	0.115625
688	Deaths	Germany	Female	Age-standardized	Pulmonary Arterial Hypertension	Rate	2008	0.147459	0.19218	0.111035
689	Deaths	Germany	Female	Age-standardized	Pulmonary Arterial Hypertension	Rate	2009	0.142206	0.185204	0.106755
690	Deaths	Germany	Female	Age-standardized	Pulmonary Arterial Hypertension	Rate	2010	0.133032	0.173106	0.099419
691	Deaths	Germany	Female	Age-standardized	Pulmonary Arterial Hypertension	Rate	2011	0.124114	0.162446	0.0920223
692	Deaths	Germany	Female	Age-standardized	Pulmonary Arterial Hypertension	Rate	2012	0.117714	0.153409	0.087484
693	Deaths	Germany	Female	Age-standardized	Pulmonary Arterial Hypertension	Rate	2013	0.113881	0.148136	0.0851285
694	Deaths	Germany	Female	Age-standardized	Pulmonary Arterial Hypertension	Rate	2014	0.106027	0.138601	0.0791804
695	Deaths	Germany	Female	Age-standardized	Pulmonary Arterial Hypertension	Rate	2015	0.101597	0.132809	0.0756239
696	Deaths	Germany	Female	Age-standardized	Pulmonary Arterial Hypertension	Rate	2016	0.0959371	0.126737	0.0711391
697	Deaths	Germany	Female	Age-standardized	Pulmonary Arterial Hypertension	Rate	2017	0.0887149	0.117978	0.0659682
698	Deaths	Germany	Female	Age-standardized	Pulmonary Arterial Hypertension	Rate	2018	0.0853616	0.114009	0.0630125
699	Deaths	Germany	Female	Age-standardized	Pulmonary Arterial Hypertension	Rate	2019	0.0811135	0.109078	0.0592863
700	Deaths	Germany	Female	Age-standardized	Pulmonary Arterial Hypertension	Rate	2021	0.0734839	0.100283	0.0529754
701	Deaths	Germany	Female	Age-standardized	Pulmonary Arterial Hypertension	Rate	1996	0.125214	0.165131	0.0933568
702	Deaths	Germany	Female	Age-standardized	Pulmonary Arterial Hypertension	Rate	2002	0.161345	0.209179	0.121547
703	Deaths	Germany	Female	Age-standardized	Pulmonary Arterial Hypertension	Rate	1993	0.113915	0.15574	0.0799266
704	Deaths	Germany	Female	Age-standardized	Pulmonary Arterial Hypertension	Rate	2020	0.0753954	0.102009	0.0545961
705	Deaths	Montenegro	Female	Age-standardized	Pulmonary Arterial Hypertension	Rate	1990	0.0202425	0.125996	0.0072481
706	Deaths	Montenegro	Female	Age-standardized	Pulmonary Arterial Hypertension	Rate	1991	0.0195053	0.121854	0.00678747
707	Deaths	Montenegro	Female	Age-standardized	Pulmonary Arterial Hypertension	Rate	1992	0.0194007	0.120831	0.00685019
708	Deaths	Montenegro	Female	Age-standardized	Pulmonary Arterial Hypertension	Rate	1994	0.0199091	0.122904	0.00714262
709	Deaths	Montenegro	Female	Age-standardized	Pulmonary Arterial Hypertension	Rate	1995	0.0200496	0.123503	0.00723918
710	Deaths	Montenegro	Female	Age-standardized	Pulmonary Arterial Hypertension	Rate	1999	0.0228335	0.130221	0.00855764
711	Deaths	Montenegro	Female	Age-standardized	Pulmonary Arterial Hypertension	Rate	1998	0.021423	0.126582	0.00812006
712	Deaths	Montenegro	Female	Age-standardized	Pulmonary Arterial Hypertension	Rate	1997	0.020797	0.126501	0.00784048
713	Deaths	Montenegro	Female	Age-standardized	Pulmonary Arterial Hypertension	Rate	2000	0.0221557	0.123821	0.00832777
714	Deaths	Montenegro	Female	Age-standardized	Pulmonary Arterial Hypertension	Rate	2001	0.0214793	0.126768	0.00819361
715	Deaths	Montenegro	Female	Age-standardized	Pulmonary Arterial Hypertension	Rate	2003	0.0189222	0.115692	0.00734759
716	Deaths	Montenegro	Female	Age-standardized	Pulmonary Arterial Hypertension	Rate	2004	0.0182433	0.113999	0.00711267
717	Deaths	Montenegro	Female	Age-standardized	Pulmonary Arterial Hypertension	Rate	2005	0.017608	0.111792	0.00684866
718	Deaths	Montenegro	Female	Age-standardized	Pulmonary Arterial Hypertension	Rate	2006	0.0163293	0.103015	0.00629526
719	Deaths	Montenegro	Female	Age-standardized	Pulmonary Arterial Hypertension	Rate	2007	0.0155227	0.0988507	0.00591928
720	Deaths	Montenegro	Female	Age-standardized	Pulmonary Arterial Hypertension	Rate	2008	0.0155962	0.101067	0.00581499
721	Deaths	Montenegro	Female	Age-standardized	Pulmonary Arterial Hypertension	Rate	2009	0.0157481	0.103169	0.00573137
722	Deaths	Montenegro	Female	Age-standardized	Pulmonary Arterial Hypertension	Rate	2010	0.0150543	0.099893	0.00526425
723	Deaths	Montenegro	Female	Age-standardized	Pulmonary Arterial Hypertension	Rate	2011	0.0150157	0.101061	0.00516387
724	Deaths	Montenegro	Female	Age-standardized	Pulmonary Arterial Hypertension	Rate	2012	0.0152894	0.104378	0.00528906
725	Deaths	Montenegro	Female	Age-standardized	Pulmonary Arterial Hypertension	Rate	2013	0.015577	0.105746	0.00555667
726	Deaths	Montenegro	Female	Age-standardized	Pulmonary Arterial Hypertension	Rate	2014	0.0148118	0.100093	0.00532889
727	Deaths	Montenegro	Female	Age-standardized	Pulmonary Arterial Hypertension	Rate	2015	0.0138777	0.0951374	0.00487719
728	Deaths	Montenegro	Female	Age-standardized	Pulmonary Arterial Hypertension	Rate	2016	0.0138004	0.0970556	0.00478797
729	Deaths	Montenegro	Female	Age-standardized	Pulmonary Arterial Hypertension	Rate	2017	0.0136196	0.0963563	0.00469618
730	Deaths	Montenegro	Female	Age-standardized	Pulmonary Arterial Hypertension	Rate	2018	0.0132107	0.0941646	0.00446028
731	Deaths	Montenegro	Female	Age-standardized	Pulmonary Arterial Hypertension	Rate	2019	0.0131037	0.0949662	0.00419643
732	Deaths	Montenegro	Female	Age-standardized	Pulmonary Arterial Hypertension	Rate	2021	0.0114412	0.0825492	0.00353064
733	Deaths	Montenegro	Female	Age-standardized	Pulmonary Arterial Hypertension	Rate	1996	0.0206632	0.126832	0.00763801
734	Deaths	Montenegro	Female	Age-standardized	Pulmonary Arterial Hypertension	Rate	2002	0.0196488	0.118194	0.00758705
735	Deaths	Montenegro	Female	Age-standardized	Pulmonary Arterial Hypertension	Rate	1993	0.0197048	0.122565	0.0070059
736	Deaths	Montenegro	Female	Age-standardized	Pulmonary Arterial Hypertension	Rate	2020	0.0131622	0.0945004	0.00416965
737	Deaths	Japan	Female	Age-standardized	Pulmonary Arterial Hypertension	Rate	1990	0.208595	0.225612	0.193389
738	Deaths	Japan	Female	Age-standardized	Pulmonary Arterial Hypertension	Rate	1991	0.214226	0.230105	0.199917
739	Deaths	Japan	Female	Age-standardized	Pulmonary Arterial Hypertension	Rate	1992	0.216724	0.231824	0.202135
740	Deaths	Japan	Female	Age-standardized	Pulmonary Arterial Hypertension	Rate	1994	0.207036	0.222151	0.193089
741	Deaths	Japan	Female	Age-standardized	Pulmonary Arterial Hypertension	Rate	1995	0.204141	0.218319	0.191521
742	Deaths	Japan	Female	Age-standardized	Pulmonary Arterial Hypertension	Rate	1999	0.190207	0.204997	0.176257
743	Deaths	Japan	Female	Age-standardized	Pulmonary Arterial Hypertension	Rate	1998	0.191262	0.205999	0.177124
744	Deaths	Japan	Female	Age-standardized	Pulmonary Arterial Hypertension	Rate	1997	0.191059	0.205118	0.177974
745	Deaths	Japan	Female	Age-standardized	Pulmonary Arterial Hypertension	Rate	2000	0.188174	0.202675	0.174971
746	Deaths	Japan	Female	Age-standardized	Pulmonary Arterial Hypertension	Rate	2001	0.188371	0.203781	0.174345
747	Deaths	Japan	Female	Age-standardized	Pulmonary Arterial Hypertension	Rate	2003	0.186861	0.202668	0.172325
748	Deaths	Japan	Female	Age-standardized	Pulmonary Arterial Hypertension	Rate	2004	0.183893	0.198775	0.169905
749	Deaths	Japan	Female	Age-standardized	Pulmonary Arterial Hypertension	Rate	2005	0.181635	0.196025	0.167925
750	Deaths	Japan	Female	Age-standardized	Pulmonary Arterial Hypertension	Rate	2006	0.182199	0.196646	0.168383
751	Deaths	Japan	Female	Age-standardized	Pulmonary Arterial Hypertension	Rate	2007	0.179929	0.193881	0.166171
752	Deaths	Japan	Female	Age-standardized	Pulmonary Arterial Hypertension	Rate	2008	0.181021	0.195039	0.166967
753	Deaths	Japan	Female	Age-standardized	Pulmonary Arterial Hypertension	Rate	2009	0.182274	0.196559	0.168357
754	Deaths	Japan	Female	Age-standardized	Pulmonary Arterial Hypertension	Rate	2010	0.181305	0.195707	0.167395
755	Deaths	Japan	Female	Age-standardized	Pulmonary Arterial Hypertension	Rate	2011	0.181567	0.196156	0.167312
756	Deaths	Japan	Female	Age-standardized	Pulmonary Arterial Hypertension	Rate	2012	0.173634	0.187488	0.16049
757	Deaths	Japan	Female	Age-standardized	Pulmonary Arterial Hypertension	Rate	2013	0.166452	0.179987	0.15376
758	Deaths	Japan	Female	Age-standardized	Pulmonary Arterial Hypertension	Rate	2014	0.163803	0.177332	0.150911
759	Deaths	Japan	Female	Age-standardized	Pulmonary Arterial Hypertension	Rate	2015	0.160887	0.174476	0.148095
760	Deaths	Japan	Female	Age-standardized	Pulmonary Arterial Hypertension	Rate	2016	0.16228	0.176204	0.149058
761	Deaths	Japan	Female	Age-standardized	Pulmonary Arterial Hypertension	Rate	2017	0.157558	0.172998	0.143182
762	Deaths	Japan	Female	Age-standardized	Pulmonary Arterial Hypertension	Rate	2018	0.15625	0.172206	0.141072
763	Deaths	Japan	Female	Age-standardized	Pulmonary Arterial Hypertension	Rate	2019	0.156301	0.172705	0.140928
764	Deaths	Japan	Female	Age-standardized	Pulmonary Arterial Hypertension	Rate	2021	0.158854	0.175839	0.143516
765	Deaths	Japan	Female	Age-standardized	Pulmonary Arterial Hypertension	Rate	1996	0.195816	0.209912	0.182779
766	Deaths	Japan	Female	Age-standardized	Pulmonary Arterial Hypertension	Rate	2002	0.19007	0.20609	0.175488
767	Deaths	Japan	Female	Age-standardized	Pulmonary Arterial Hypertension	Rate	1993	0.213424	0.228634	0.198727
768	Deaths	Japan	Female	Age-standardized	Pulmonary Arterial Hypertension	Rate	2020	0.161525	0.17901	0.14572
769	Deaths	Armenia	Female	Age-standardized	Pulmonary Arterial Hypertension	Rate	1990	0.0958375	0.13008	0.0752083
770	Deaths	Armenia	Female	Age-standardized	Pulmonary Arterial Hypertension	Rate	1991	0.0953117	0.127098	0.0759492
771	Deaths	Armenia	Female	Age-standardized	Pulmonary Arterial Hypertension	Rate	1992	0.099952	0.138119	0.0772077
772	Deaths	Armenia	Female	Age-standardized	Pulmonary Arterial Hypertension	Rate	1994	0.0959833	0.126732	0.0760575
773	Deaths	Armenia	Female	Age-standardized	Pulmonary Arterial Hypertension	Rate	1995	0.0897221	0.117613	0.0716345
774	Deaths	Armenia	Female	Age-standardized	Pulmonary Arterial Hypertension	Rate	1999	0.0822181	0.101311	0.0661558
775	Deaths	Armenia	Female	Age-standardized	Pulmonary Arterial Hypertension	Rate	1998	0.0827195	0.103541	0.0665145
776	Deaths	Armenia	Female	Age-standardized	Pulmonary Arterial Hypertension	Rate	1997	0.0861105	0.11054	0.0689591
777	Deaths	Armenia	Female	Age-standardized	Pulmonary Arterial Hypertension	Rate	2000	0.0820552	0.0998179	0.0666094
778	Deaths	Armenia	Female	Age-standardized	Pulmonary Arterial Hypertension	Rate	2001	0.0821469	0.0996121	0.0684723
779	Deaths	Armenia	Female	Age-standardized	Pulmonary Arterial Hypertension	Rate	2003	0.0802225	0.0936901	0.0691049
780	Deaths	Armenia	Female	Age-standardized	Pulmonary Arterial Hypertension	Rate	2004	0.0812651	0.095376	0.0704026
781	Deaths	Armenia	Female	Age-standardized	Pulmonary Arterial Hypertension	Rate	2005	0.0842868	0.0982035	0.0725072
782	Deaths	Armenia	Female	Age-standardized	Pulmonary Arterial Hypertension	Rate	2006	0.0867812	0.101043	0.0744672
783	Deaths	Armenia	Female	Age-standardized	Pulmonary Arterial Hypertension	Rate	2007	0.0862955	0.0994041	0.0744
784	Deaths	Armenia	Female	Age-standardized	Pulmonary Arterial Hypertension	Rate	2008	0.0685555	0.0786305	0.0584131
785	Deaths	Armenia	Female	Age-standardized	Pulmonary Arterial Hypertension	Rate	2009	0.0468657	0.0536467	0.0401943
786	Deaths	Armenia	Female	Age-standardized	Pulmonary Arterial Hypertension	Rate	2010	0.0354111	0.0406705	0.0304315
787	Deaths	Armenia	Female	Age-standardized	Pulmonary Arterial Hypertension	Rate	2011	0.0295557	0.0336291	0.0253897
788	Deaths	Armenia	Female	Age-standardized	Pulmonary Arterial Hypertension	Rate	2012	0.0272024	0.0306581	0.0234984
789	Deaths	Armenia	Female	Age-standardized	Pulmonary Arterial Hypertension	Rate	2013	0.0263966	0.0299602	0.0228979
790	Deaths	Armenia	Female	Age-standardized	Pulmonary Arterial Hypertension	Rate	2014	0.0264485	0.030091	0.0229921
791	Deaths	Armenia	Female	Age-standardized	Pulmonary Arterial Hypertension	Rate	2015	0.0252666	0.0287189	0.0219719
792	Deaths	Armenia	Female	Age-standardized	Pulmonary Arterial Hypertension	Rate	2016	0.0249344	0.0281003	0.0217578
793	Deaths	Armenia	Female	Age-standardized	Pulmonary Arterial Hypertension	Rate	2017	0.0236897	0.0271168	0.0204484
794	Deaths	Armenia	Female	Age-standardized	Pulmonary Arterial Hypertension	Rate	2018	0.0221624	0.0251796	0.0193128
795	Deaths	Armenia	Female	Age-standardized	Pulmonary Arterial Hypertension	Rate	2019	0.0192607	0.0219679	0.0168452
796	Deaths	Armenia	Female	Age-standardized	Pulmonary Arterial Hypertension	Rate	2021	0.0154738	0.0183663	0.0122373
797	Deaths	Armenia	Female	Age-standardized	Pulmonary Arterial Hypertension	Rate	1996	0.0903785	0.118208	0.072431
798	Deaths	Armenia	Female	Age-standardized	Pulmonary Arterial Hypertension	Rate	2002	0.0794273	0.0936184	0.0675274
799	Deaths	Armenia	Female	Age-standardized	Pulmonary Arterial Hypertension	Rate	1993	0.101308	0.139392	0.0789046
800	Deaths	Armenia	Female	Age-standardized	Pulmonary Arterial Hypertension	Rate	2020	0.0155456	0.0182392	0.0116091
801	Deaths	Global	Female	Age-standardized	Pulmonary Arterial Hypertension	Rate	1990	0.1182	0.166886	0.0815971
802	Deaths	Global	Female	Age-standardized	Pulmonary Arterial Hypertension	Rate	1991	0.118055	0.167627	0.0829119
803	Deaths	Global	Female	Age-standardized	Pulmonary Arterial Hypertension	Rate	1992	0.117887	0.167297	0.0838691
804	Deaths	Global	Female	Age-standardized	Pulmonary Arterial Hypertension	Rate	1994	0.116925	0.166549	0.084407
805	Deaths	Global	Female	Age-standardized	Pulmonary Arterial Hypertension	Rate	1995	0.11585	0.163255	0.084818
806	Deaths	Global	Female	Age-standardized	Pulmonary Arterial Hypertension	Rate	1999	0.112459	0.15717	0.084529
807	Deaths	Global	Female	Age-standardized	Pulmonary Arterial Hypertension	Rate	1998	0.112395	0.157611	0.0845565
808	Deaths	Global	Female	Age-standardized	Pulmonary Arterial Hypertension	Rate	1997	0.113368	0.160143	0.0844842
809	Deaths	Global	Female	Age-standardized	Pulmonary Arterial Hypertension	Rate	2000	0.112009	0.156906	0.0845848
810	Deaths	Global	Female	Age-standardized	Pulmonary Arterial Hypertension	Rate	2001	0.110758	0.155491	0.0843426
811	Deaths	Global	Female	Age-standardized	Pulmonary Arterial Hypertension	Rate	2003	0.110543	0.153739	0.0850047
812	Deaths	Global	Female	Age-standardized	Pulmonary Arterial Hypertension	Rate	2004	0.10869	0.151132	0.0840734
813	Deaths	Global	Female	Age-standardized	Pulmonary Arterial Hypertension	Rate	2005	0.108328	0.149035	0.0839575
814	Deaths	Global	Female	Age-standardized	Pulmonary Arterial Hypertension	Rate	2006	0.107905	0.146506	0.0839125
815	Deaths	Global	Female	Age-standardized	Pulmonary Arterial Hypertension	Rate	2007	0.107799	0.145404	0.0841073
816	Deaths	Global	Female	Age-standardized	Pulmonary Arterial Hypertension	Rate	2008	0.107827	0.143554	0.0837686
817	Deaths	Global	Female	Age-standardized	Pulmonary Arterial Hypertension	Rate	2009	0.108494	0.14224	0.0834673
818	Deaths	Global	Female	Age-standardized	Pulmonary Arterial Hypertension	Rate	2010	0.107905	0.140159	0.0814762
819	Deaths	Global	Female	Age-standardized	Pulmonary Arterial Hypertension	Rate	2011	0.106137	0.137399	0.0800646
820	Deaths	Global	Female	Age-standardized	Pulmonary Arterial Hypertension	Rate	2012	0.104897	0.136374	0.0793966
821	Deaths	Global	Female	Age-standardized	Pulmonary Arterial Hypertension	Rate	2013	0.102954	0.132951	0.0786815
822	Deaths	Global	Female	Age-standardized	Pulmonary Arterial Hypertension	Rate	2014	0.101146	0.131606	0.0778821
823	Deaths	Global	Female	Age-standardized	Pulmonary Arterial Hypertension	Rate	2015	0.0988613	0.130701	0.0765593
824	Deaths	Global	Female	Age-standardized	Pulmonary Arterial Hypertension	Rate	2016	0.0976262	0.129252	0.0763254
825	Deaths	Global	Female	Age-standardized	Pulmonary Arterial Hypertension	Rate	2017	0.0962894	0.127783	0.0751984
826	Deaths	Global	Female	Age-standardized	Pulmonary Arterial Hypertension	Rate	2018	0.0933386	0.124337	0.0734966
827	Deaths	Global	Female	Age-standardized	Pulmonary Arterial Hypertension	Rate	2019	0.0919908	0.122356	0.0727608
828	Deaths	Global	Female	Age-standardized	Pulmonary Arterial Hypertension	Rate	2021	0.0900597	0.121248	0.071093
829	Deaths	Global	Female	Age-standardized	Pulmonary Arterial Hypertension	Rate	1996	0.114905	0.162498	0.0850512
830	Deaths	Global	Female	Age-standardized	Pulmonary Arterial Hypertension	Rate	2002	0.110408	0.152835	0.0846354
831	Deaths	Global	Female	Age-standardized	Pulmonary Arterial Hypertension	Rate	1993	0.1183	0.16854	0.0854162
832	Deaths	Global	Female	Age-standardized	Pulmonary Arterial Hypertension	Rate	2020	0.0905968	0.119936	0.0715562
833	Deaths	Greece	Female	Age-standardized	Pulmonary Arterial Hypertension	Rate	1990	0.0881711	0.116765	0.0659569
834	Deaths	Greece	Female	Age-standardized	Pulmonary Arterial Hypertension	Rate	1991	0.0901179	0.119421	0.0674117
835	Deaths	Greece	Female	Age-standardized	Pulmonary Arterial Hypertension	Rate	1992	0.0974236	0.128074	0.073496
836	Deaths	Greece	Female	Age-standardized	Pulmonary Arterial Hypertension	Rate	1994	0.104542	0.137018	0.0789585
837	Deaths	Greece	Female	Age-standardized	Pulmonary Arterial Hypertension	Rate	1995	0.110259	0.144644	0.0831833
838	Deaths	Greece	Female	Age-standardized	Pulmonary Arterial Hypertension	Rate	1999	0.130597	0.171544	0.0972248
839	Deaths	Greece	Female	Age-standardized	Pulmonary Arterial Hypertension	Rate	1998	0.124645	0.16403	0.0929018
840	Deaths	Greece	Female	Age-standardized	Pulmonary Arterial Hypertension	Rate	1997	0.117079	0.153738	0.087217
841	Deaths	Greece	Female	Age-standardized	Pulmonary Arterial Hypertension	Rate	2000	0.143648	0.188691	0.106998
842	Deaths	Greece	Female	Age-standardized	Pulmonary Arterial Hypertension	Rate	2001	0.146286	0.191656	0.10941
843	Deaths	Greece	Female	Age-standardized	Pulmonary Arterial Hypertension	Rate	2003	0.156875	0.205025	0.116915
844	Deaths	Greece	Female	Age-standardized	Pulmonary Arterial Hypertension	Rate	2004	0.162755	0.214295	0.121121
845	Deaths	Greece	Female	Age-standardized	Pulmonary Arterial Hypertension	Rate	2005	0.164552	0.21562	0.122046
846	Deaths	Greece	Female	Age-standardized	Pulmonary Arterial Hypertension	Rate	2006	0.164728	0.216103	0.121778
847	Deaths	Greece	Female	Age-standardized	Pulmonary Arterial Hypertension	Rate	2007	0.174839	0.23066	0.128696
848	Deaths	Greece	Female	Age-standardized	Pulmonary Arterial Hypertension	Rate	2008	0.17657	0.234496	0.129898
849	Deaths	Greece	Female	Age-standardized	Pulmonary Arterial Hypertension	Rate	2009	0.170954	0.225689	0.125689
850	Deaths	Greece	Female	Age-standardized	Pulmonary Arterial Hypertension	Rate	2010	0.157667	0.209356	0.114097
851	Deaths	Greece	Female	Age-standardized	Pulmonary Arterial Hypertension	Rate	2011	0.143235	0.189492	0.103786
852	Deaths	Greece	Female	Age-standardized	Pulmonary Arterial Hypertension	Rate	2012	0.133041	0.176976	0.0967803
853	Deaths	Greece	Female	Age-standardized	Pulmonary Arterial Hypertension	Rate	2013	0.124683	0.165835	0.090666
854	Deaths	Greece	Female	Age-standardized	Pulmonary Arterial Hypertension	Rate	2014	0.127044	0.169102	0.0926827
855	Deaths	Greece	Female	Age-standardized	Pulmonary Arterial Hypertension	Rate	2015	0.122215	0.1636	0.0896014
856	Deaths	Greece	Female	Age-standardized	Pulmonary Arterial Hypertension	Rate	2016	0.120665	0.16162	0.0890352
857	Deaths	Greece	Female	Age-standardized	Pulmonary Arterial Hypertension	Rate	2017	0.109645	0.147257	0.0810017
858	Deaths	Greece	Female	Age-standardized	Pulmonary Arterial Hypertension	Rate	2018	0.105453	0.142137	0.0772373
859	Deaths	Greece	Female	Age-standardized	Pulmonary Arterial Hypertension	Rate	2019	0.105094	0.142041	0.0770987
860	Deaths	Greece	Female	Age-standardized	Pulmonary Arterial Hypertension	Rate	2021	0.101479	0.136618	0.0751949
861	Deaths	Greece	Female	Age-standardized	Pulmonary Arterial Hypertension	Rate	1996	0.114303	0.149675	0.0856307
862	Deaths	Greece	Female	Age-standardized	Pulmonary Arterial Hypertension	Rate	2002	0.151084	0.198371	0.112912
863	Deaths	Greece	Female	Age-standardized	Pulmonary Arterial Hypertension	Rate	1993	0.101296	0.133439	0.076727
864	Deaths	Greece	Female	Age-standardized	Pulmonary Arterial Hypertension	Rate	2020	0.101042	0.135842	0.0746611
865	Deaths	Jamaica	Female	Age-standardized	Pulmonary Arterial Hypertension	Rate	1990	0.156648	0.231401	0.100289
866	Deaths	Jamaica	Female	Age-standardized	Pulmonary Arterial Hypertension	Rate	1991	0.146305	0.217445	0.0931163
867	Deaths	Jamaica	Female	Age-standardized	Pulmonary Arterial Hypertension	Rate	1992	0.14743	0.220168	0.0934188
868	Deaths	Jamaica	Female	Age-standardized	Pulmonary Arterial Hypertension	Rate	1994	0.149982	0.226755	0.093743
869	Deaths	Jamaica	Female	Age-standardized	Pulmonary Arterial Hypertension	Rate	1995	0.152118	0.224692	0.0991691
870	Deaths	Jamaica	Female	Age-standardized	Pulmonary Arterial Hypertension	Rate	1999	0.147443	0.201193	0.106203
871	Deaths	Jamaica	Female	Age-standardized	Pulmonary Arterial Hypertension	Rate	1998	0.14486	0.20156	0.101714
872	Deaths	Jamaica	Female	Age-standardized	Pulmonary Arterial Hypertension	Rate	1997	0.141089	0.199402	0.0973553
873	Deaths	Jamaica	Female	Age-standardized	Pulmonary Arterial Hypertension	Rate	2000	0.142872	0.192871	0.103801
874	Deaths	Jamaica	Female	Age-standardized	Pulmonary Arterial Hypertension	Rate	2001	0.131736	0.175414	0.095797
875	Deaths	Jamaica	Female	Age-standardized	Pulmonary Arterial Hypertension	Rate	2003	0.126907	0.170774	0.0923509
876	Deaths	Jamaica	Female	Age-standardized	Pulmonary Arterial Hypertension	Rate	2004	0.110264	0.148352	0.080396
877	Deaths	Jamaica	Female	Age-standardized	Pulmonary Arterial Hypertension	Rate	2005	0.0934361	0.125979	0.0671865
878	Deaths	Jamaica	Female	Age-standardized	Pulmonary Arterial Hypertension	Rate	2006	0.080742	0.108281	0.0588461
879	Deaths	Jamaica	Female	Age-standardized	Pulmonary Arterial Hypertension	Rate	2007	0.0723974	0.0996232	0.0520605
880	Deaths	Jamaica	Female	Age-standardized	Pulmonary Arterial Hypertension	Rate	2008	0.0687503	0.0944628	0.0488349
881	Deaths	Jamaica	Female	Age-standardized	Pulmonary Arterial Hypertension	Rate	2009	0.0759685	0.10206	0.0548966
882	Deaths	Jamaica	Female	Age-standardized	Pulmonary Arterial Hypertension	Rate	2010	0.0698275	0.0935666	0.0506773
883	Deaths	Jamaica	Female	Age-standardized	Pulmonary Arterial Hypertension	Rate	2011	0.0610403	0.0821414	0.0445133
884	Deaths	Jamaica	Female	Age-standardized	Pulmonary Arterial Hypertension	Rate	2012	0.055766	0.0754051	0.0403926
885	Deaths	Jamaica	Female	Age-standardized	Pulmonary Arterial Hypertension	Rate	2013	0.0532778	0.0717748	0.0386229
886	Deaths	Jamaica	Female	Age-standardized	Pulmonary Arterial Hypertension	Rate	2014	0.0603098	0.080971	0.0435746
887	Deaths	Jamaica	Female	Age-standardized	Pulmonary Arterial Hypertension	Rate	2015	0.0614725	0.0846723	0.0427952
888	Deaths	Jamaica	Female	Age-standardized	Pulmonary Arterial Hypertension	Rate	2016	0.0611643	0.0860937	0.0413088
889	Deaths	Jamaica	Female	Age-standardized	Pulmonary Arterial Hypertension	Rate	2017	0.0611439	0.0886112	0.0397961
890	Deaths	Jamaica	Female	Age-standardized	Pulmonary Arterial Hypertension	Rate	2018	0.0613297	0.0901236	0.0388569
891	Deaths	Jamaica	Female	Age-standardized	Pulmonary Arterial Hypertension	Rate	2019	0.0612981	0.092287	0.0382049
892	Deaths	Jamaica	Female	Age-standardized	Pulmonary Arterial Hypertension	Rate	2021	0.0611024	0.0928526	0.0375554
893	Deaths	Jamaica	Female	Age-standardized	Pulmonary Arterial Hypertension	Rate	1996	0.143459	0.204732	0.0970013
894	Deaths	Jamaica	Female	Age-standardized	Pulmonary Arterial Hypertension	Rate	2002	0.141351	0.190806	0.102599
895	Deaths	Jamaica	Female	Age-standardized	Pulmonary Arterial Hypertension	Rate	1993	0.146827	0.22179	0.0911293
896	Deaths	Jamaica	Female	Age-standardized	Pulmonary Arterial Hypertension	Rate	2020	0.0601713	0.0915297	0.0371817
897	Deaths	Tuvalu	Female	Age-standardized	Pulmonary Arterial Hypertension	Rate	1990	0.178372	0.428537	0.059876
898	Deaths	Tuvalu	Female	Age-standardized	Pulmonary Arterial Hypertension	Rate	1991	0.177831	0.426656	0.060518
899	Deaths	Tuvalu	Female	Age-standardized	Pulmonary Arterial Hypertension	Rate	1992	0.17748	0.422467	0.0621633
900	Deaths	Tuvalu	Female	Age-standardized	Pulmonary Arterial Hypertension	Rate	1994	0.176812	0.41341	0.0636539
901	Deaths	Tuvalu	Female	Age-standardized	Pulmonary Arterial Hypertension	Rate	1995	0.177829	0.406951	0.065072
902	Deaths	Tuvalu	Female	Age-standardized	Pulmonary Arterial Hypertension	Rate	1999	0.174439	0.39308	0.0676845
903	Deaths	Tuvalu	Female	Age-standardized	Pulmonary Arterial Hypertension	Rate	1998	0.175345	0.394963	0.0675034
904	Deaths	Tuvalu	Female	Age-standardized	Pulmonary Arterial Hypertension	Rate	1997	0.177708	0.404915	0.0662461
905	Deaths	Tuvalu	Female	Age-standardized	Pulmonary Arterial Hypertension	Rate	2000	0.173044	0.387977	0.0674368
906	Deaths	Tuvalu	Female	Age-standardized	Pulmonary Arterial Hypertension	Rate	2001	0.171049	0.377792	0.0684187
907	Deaths	Tuvalu	Female	Age-standardized	Pulmonary Arterial Hypertension	Rate	2003	0.165876	0.356688	0.0690735
908	Deaths	Tuvalu	Female	Age-standardized	Pulmonary Arterial Hypertension	Rate	2004	0.162721	0.344065	0.0683746
909	Deaths	Tuvalu	Female	Age-standardized	Pulmonary Arterial Hypertension	Rate	2005	0.160023	0.33608	0.0681026
910	Deaths	Tuvalu	Female	Age-standardized	Pulmonary Arterial Hypertension	Rate	2006	0.15924	0.32921	0.0675294
911	Deaths	Tuvalu	Female	Age-standardized	Pulmonary Arterial Hypertension	Rate	2007	0.158271	0.329232	0.0667077
912	Deaths	Tuvalu	Female	Age-standardized	Pulmonary Arterial Hypertension	Rate	2008	0.157629	0.328854	0.0673856
913	Deaths	Tuvalu	Female	Age-standardized	Pulmonary Arterial Hypertension	Rate	2009	0.156694	0.328169	0.0670856
914	Deaths	Tuvalu	Female	Age-standardized	Pulmonary Arterial Hypertension	Rate	2010	0.155828	0.326112	0.0665916
915	Deaths	Tuvalu	Female	Age-standardized	Pulmonary Arterial Hypertension	Rate	2011	0.154725	0.323812	0.0670554
916	Deaths	Tuvalu	Female	Age-standardized	Pulmonary Arterial Hypertension	Rate	2012	0.153248	0.320233	0.0669347
917	Deaths	Tuvalu	Female	Age-standardized	Pulmonary Arterial Hypertension	Rate	2013	0.151613	0.317519	0.0668109
918	Deaths	Tuvalu	Female	Age-standardized	Pulmonary Arterial Hypertension	Rate	2014	0.15033	0.311047	0.0664187
919	Deaths	Tuvalu	Female	Age-standardized	Pulmonary Arterial Hypertension	Rate	2015	0.149073	0.30917	0.0656369
920	Deaths	Tuvalu	Female	Age-standardized	Pulmonary Arterial Hypertension	Rate	2016	0.147936	0.307145	0.0646003
921	Deaths	Tuvalu	Female	Age-standardized	Pulmonary Arterial Hypertension	Rate	2017	0.146159	0.304577	0.0640876
922	Deaths	Tuvalu	Female	Age-standardized	Pulmonary Arterial Hypertension	Rate	2018	0.14455	0.301488	0.0643312
923	Deaths	Tuvalu	Female	Age-standardized	Pulmonary Arterial Hypertension	Rate	2019	0.142634	0.298067	0.0627244
924	Deaths	Tuvalu	Female	Age-standardized	Pulmonary Arterial Hypertension	Rate	2021	0.139608	0.294952	0.0622761
925	Deaths	Tuvalu	Female	Age-standardized	Pulmonary Arterial Hypertension	Rate	1996	0.17761	0.403985	0.0653307
926	Deaths	Tuvalu	Female	Age-standardized	Pulmonary Arterial Hypertension	Rate	2002	0.168703	0.366891	0.0692147
927	Deaths	Tuvalu	Female	Age-standardized	Pulmonary Arterial Hypertension	Rate	1993	0.177807	0.421922	0.0632266
928	Deaths	Tuvalu	Female	Age-standardized	Pulmonary Arterial Hypertension	Rate	2020	0.141053	0.294678	0.0623134
929	Deaths	Brunei Darussalam	Female	Age-standardized	Pulmonary Arterial Hypertension	Rate	1990	0.439411	0.782748	0.119622
930	Deaths	Brunei Darussalam	Female	Age-standardized	Pulmonary Arterial Hypertension	Rate	1991	0.430235	0.757769	0.118707
931	Deaths	Brunei Darussalam	Female	Age-standardized	Pulmonary Arterial Hypertension	Rate	1992	0.417782	0.731544	0.117827
932	Deaths	Brunei Darussalam	Female	Age-standardized	Pulmonary Arterial Hypertension	Rate	1994	0.396714	0.676205	0.120131
933	Deaths	Brunei Darussalam	Female	Age-standardized	Pulmonary Arterial Hypertension	Rate	1995	0.385553	0.654338	0.121064
934	Deaths	Brunei Darussalam	Female	Age-standardized	Pulmonary Arterial Hypertension	Rate	1999	0.352967	0.589692	0.118622
935	Deaths	Brunei Darussalam	Female	Age-standardized	Pulmonary Arterial Hypertension	Rate	1998	0.35459	0.593672	0.118469
936	Deaths	Brunei Darussalam	Female	Age-standardized	Pulmonary Arterial Hypertension	Rate	1997	0.362876	0.613467	0.119369
937	Deaths	Brunei Darussalam	Female	Age-standardized	Pulmonary Arterial Hypertension	Rate	2000	0.349714	0.587483	0.119889
938	Deaths	Brunei Darussalam	Female	Age-standardized	Pulmonary Arterial Hypertension	Rate	2001	0.34323	0.572874	0.118318
939	Deaths	Brunei Darussalam	Female	Age-standardized	Pulmonary Arterial Hypertension	Rate	2003	0.335695	0.553962	0.11298
940	Deaths	Brunei Darussalam	Female	Age-standardized	Pulmonary Arterial Hypertension	Rate	2004	0.339682	0.562638	0.114637
941	Deaths	Brunei Darussalam	Female	Age-standardized	Pulmonary Arterial Hypertension	Rate	2005	0.328535	0.539431	0.11272
942	Deaths	Brunei Darussalam	Female	Age-standardized	Pulmonary Arterial Hypertension	Rate	2006	0.323291	0.525876	0.111389
943	Deaths	Brunei Darussalam	Female	Age-standardized	Pulmonary Arterial Hypertension	Rate	2007	0.323549	0.523164	0.111477
944	Deaths	Brunei Darussalam	Female	Age-standardized	Pulmonary Arterial Hypertension	Rate	2008	0.319668	0.515042	0.109553
945	Deaths	Brunei Darussalam	Female	Age-standardized	Pulmonary Arterial Hypertension	Rate	2009	0.31871	0.509116	0.109414
946	Deaths	Brunei Darussalam	Female	Age-standardized	Pulmonary Arterial Hypertension	Rate	2010	0.317239	0.512519	0.10968
947	Deaths	Brunei Darussalam	Female	Age-standardized	Pulmonary Arterial Hypertension	Rate	2011	0.315551	0.506522	0.108434
948	Deaths	Brunei Darussalam	Female	Age-standardized	Pulmonary Arterial Hypertension	Rate	2012	0.314848	0.505802	0.106956
949	Deaths	Brunei Darussalam	Female	Age-standardized	Pulmonary Arterial Hypertension	Rate	2013	0.314152	0.51029	0.10595
950	Deaths	Brunei Darussalam	Female	Age-standardized	Pulmonary Arterial Hypertension	Rate	2014	0.310599	0.500039	0.104769
951	Deaths	Brunei Darussalam	Female	Age-standardized	Pulmonary Arterial Hypertension	Rate	2015	0.311625	0.504105	0.105375
952	Deaths	Brunei Darussalam	Female	Age-standardized	Pulmonary Arterial Hypertension	Rate	2016	0.311494	0.510519	0.106819
953	Deaths	Brunei Darussalam	Female	Age-standardized	Pulmonary Arterial Hypertension	Rate	2017	0.302202	0.49983	0.109448
954	Deaths	Brunei Darussalam	Female	Age-standardized	Pulmonary Arterial Hypertension	Rate	2018	0.292095	0.478268	0.110547
955	Deaths	Brunei Darussalam	Female	Age-standardized	Pulmonary Arterial Hypertension	Rate	2019	0.28207	0.465219	0.108535
956	Deaths	Brunei Darussalam	Female	Age-standardized	Pulmonary Arterial Hypertension	Rate	2021	0.241774	0.401213	0.0921569
957	Deaths	Brunei Darussalam	Female	Age-standardized	Pulmonary Arterial Hypertension	Rate	1996	0.375088	0.632738	0.120872
958	Deaths	Brunei Darussalam	Female	Age-standardized	Pulmonary Arterial Hypertension	Rate	2002	0.342412	0.572538	0.119482
959	Deaths	Brunei Darussalam	Female	Age-standardized	Pulmonary Arterial Hypertension	Rate	1993	0.406583	0.701128	0.118517
960	Deaths	Brunei Darussalam	Female	Age-standardized	Pulmonary Arterial Hypertension	Rate	2020	0.267275	0.452975	0.102691
961	Deaths	Argentina	Female	Age-standardized	Pulmonary Arterial Hypertension	Rate	1990	0.306501	0.424428	0.213865
962	Deaths	Argentina	Female	Age-standardized	Pulmonary Arterial Hypertension	Rate	1991	0.308388	0.424961	0.216981
963	Deaths	Argentina	Female	Age-standardized	Pulmonary Arterial Hypertension	Rate	1992	0.30963	0.421759	0.219838
964	Deaths	Argentina	Female	Age-standardized	Pulmonary Arterial Hypertension	Rate	1994	0.307973	0.413173	0.222053
965	Deaths	Argentina	Female	Age-standardized	Pulmonary Arterial Hypertension	Rate	1995	0.306393	0.406852	0.224134
966	Deaths	Argentina	Female	Age-standardized	Pulmonary Arterial Hypertension	Rate	1999	0.278685	0.360028	0.210543
967	Deaths	Argentina	Female	Age-standardized	Pulmonary Arterial Hypertension	Rate	1998	0.281281	0.366635	0.208509
968	Deaths	Argentina	Female	Age-standardized	Pulmonary Arterial Hypertension	Rate	1997	0.285098	0.373472	0.211434
969	Deaths	Argentina	Female	Age-standardized	Pulmonary Arterial Hypertension	Rate	2000	0.264958	0.341446	0.200915
970	Deaths	Argentina	Female	Age-standardized	Pulmonary Arterial Hypertension	Rate	2001	0.261363	0.338177	0.198689
971	Deaths	Argentina	Female	Age-standardized	Pulmonary Arterial Hypertension	Rate	2003	0.248153	0.325197	0.189292
972	Deaths	Argentina	Female	Age-standardized	Pulmonary Arterial Hypertension	Rate	2004	0.240019	0.313253	0.183578
973	Deaths	Argentina	Female	Age-standardized	Pulmonary Arterial Hypertension	Rate	2005	0.234892	0.304495	0.179637
974	Deaths	Argentina	Female	Age-standardized	Pulmonary Arterial Hypertension	Rate	2006	0.230027	0.297641	0.175727
975	Deaths	Argentina	Female	Age-standardized	Pulmonary Arterial Hypertension	Rate	2007	0.232828	0.303133	0.177449
976	Deaths	Argentina	Female	Age-standardized	Pulmonary Arterial Hypertension	Rate	2008	0.227559	0.297277	0.172071
977	Deaths	Argentina	Female	Age-standardized	Pulmonary Arterial Hypertension	Rate	2009	0.218761	0.285099	0.164524
978	Deaths	Argentina	Female	Age-standardized	Pulmonary Arterial Hypertension	Rate	2010	0.217065	0.281351	0.16272
979	Deaths	Argentina	Female	Age-standardized	Pulmonary Arterial Hypertension	Rate	2011	0.212997	0.2768	0.159596
980	Deaths	Argentina	Female	Age-standardized	Pulmonary Arterial Hypertension	Rate	2012	0.214056	0.278888	0.159217
981	Deaths	Argentina	Female	Age-standardized	Pulmonary Arterial Hypertension	Rate	2013	0.202029	0.263835	0.150919
982	Deaths	Argentina	Female	Age-standardized	Pulmonary Arterial Hypertension	Rate	2014	0.19756	0.259438	0.145644
983	Deaths	Argentina	Female	Age-standardized	Pulmonary Arterial Hypertension	Rate	2015	0.19589	0.258476	0.144718
984	Deaths	Argentina	Female	Age-standardized	Pulmonary Arterial Hypertension	Rate	2016	0.188789	0.250509	0.139991
985	Deaths	Argentina	Female	Age-standardized	Pulmonary Arterial Hypertension	Rate	2017	0.179041	0.238921	0.132435
986	Deaths	Argentina	Female	Age-standardized	Pulmonary Arterial Hypertension	Rate	2018	0.166852	0.223054	0.123125
987	Deaths	Argentina	Female	Age-standardized	Pulmonary Arterial Hypertension	Rate	2019	0.165158	0.222126	0.121262
988	Deaths	Argentina	Female	Age-standardized	Pulmonary Arterial Hypertension	Rate	2021	0.14515	0.193875	0.105986
989	Deaths	Argentina	Female	Age-standardized	Pulmonary Arterial Hypertension	Rate	1996	0.299041	0.39305	0.221118
990	Deaths	Argentina	Female	Age-standardized	Pulmonary Arterial Hypertension	Rate	2002	0.250898	0.326156	0.190038
991	Deaths	Argentina	Female	Age-standardized	Pulmonary Arterial Hypertension	Rate	1993	0.308602	0.417446	0.220195
992	Deaths	Argentina	Female	Age-standardized	Pulmonary Arterial Hypertension	Rate	2020	0.152704	0.203055	0.111244
993	Deaths	Libya	Female	Age-standardized	Pulmonary Arterial Hypertension	Rate	1990	0.0867712	0.231059	0.0342731
994	Deaths	Libya	Female	Age-standardized	Pulmonary Arterial Hypertension	Rate	1991	0.0859414	0.228752	0.0348029
995	Deaths	Libya	Female	Age-standardized	Pulmonary Arterial Hypertension	Rate	1992	0.0843981	0.225557	0.0349019
996	Deaths	Libya	Female	Age-standardized	Pulmonary Arterial Hypertension	Rate	1994	0.0823963	0.217199	0.0349633
997	Deaths	Libya	Female	Age-standardized	Pulmonary Arterial Hypertension	Rate	1995	0.0815363	0.215413	0.0353271
998	Deaths	Libya	Female	Age-standardized	Pulmonary Arterial Hypertension	Rate	1999	0.08133	0.212667	0.0380446
999	Deaths	Libya	Female	Age-standardized	Pulmonary Arterial Hypertension	Rate	1998	0.0814818	0.211395	0.0374351
1000	Deaths	Libya	Female	Age-standardized	Pulmonary Arterial Hypertension	Rate	1997	0.0815755	0.210482	0.0365504
1001	Deaths	Libya	Female	Age-standardized	Pulmonary Arterial Hypertension	Rate	2000	0.082984	0.216069	0.039518
1002	Deaths	Libya	Female	Age-standardized	Pulmonary Arterial Hypertension	Rate	2001	0.0843133	0.214504	0.0403622
1003	Deaths	Libya	Female	Age-standardized	Pulmonary Arterial Hypertension	Rate	2003	0.101614	0.226052	0.0484496
1004	Deaths	Libya	Female	Age-standardized	Pulmonary Arterial Hypertension	Rate	2004	0.10687	0.229392	0.0501264
1005	Deaths	Libya	Female	Age-standardized	Pulmonary Arterial Hypertension	Rate	2005	0.109669	0.232965	0.0508967
1006	Deaths	Libya	Female	Age-standardized	Pulmonary Arterial Hypertension	Rate	2006	0.111829	0.23715	0.0502422
1007	Deaths	Libya	Female	Age-standardized	Pulmonary Arterial Hypertension	Rate	2007	0.116702	0.244346	0.0506699
1008	Deaths	Libya	Female	Age-standardized	Pulmonary Arterial Hypertension	Rate	2008	0.117238	0.245852	0.0496778
1009	Deaths	Libya	Female	Age-standardized	Pulmonary Arterial Hypertension	Rate	2009	0.124979	0.266984	0.0496217
1010	Deaths	Libya	Female	Age-standardized	Pulmonary Arterial Hypertension	Rate	2010	0.125695	0.280969	0.0468818
1011	Deaths	Libya	Female	Age-standardized	Pulmonary Arterial Hypertension	Rate	2011	0.132603	0.2991	0.0494878
1012	Deaths	Libya	Female	Age-standardized	Pulmonary Arterial Hypertension	Rate	2012	0.129007	0.286165	0.0482006
1013	Deaths	Libya	Female	Age-standardized	Pulmonary Arterial Hypertension	Rate	2013	0.129517	0.290288	0.04684
1014	Deaths	Libya	Female	Age-standardized	Pulmonary Arterial Hypertension	Rate	2014	0.132371	0.30332	0.0472955
1015	Deaths	Libya	Female	Age-standardized	Pulmonary Arterial Hypertension	Rate	2015	0.132726	0.300371	0.0471151
1016	Deaths	Libya	Female	Age-standardized	Pulmonary Arterial Hypertension	Rate	2016	0.135381	0.314923	0.0474161
1017	Deaths	Libya	Female	Age-standardized	Pulmonary Arterial Hypertension	Rate	2017	0.137934	0.325273	0.047959
1018	Deaths	Libya	Female	Age-standardized	Pulmonary Arterial Hypertension	Rate	2018	0.138349	0.324871	0.0480487
1019	Deaths	Libya	Female	Age-standardized	Pulmonary Arterial Hypertension	Rate	2019	0.138603	0.324157	0.047383
1020	Deaths	Libya	Female	Age-standardized	Pulmonary Arterial Hypertension	Rate	2021	0.135491	0.315349	0.0463393
1021	Deaths	Libya	Female	Age-standardized	Pulmonary Arterial Hypertension	Rate	1996	0.0803736	0.210099	0.0355084
1022	Deaths	Libya	Female	Age-standardized	Pulmonary Arterial Hypertension	Rate	2002	0.0942551	0.221018	0.0453329
1023	Deaths	Libya	Female	Age-standardized	Pulmonary Arterial Hypertension	Rate	1993	0.0835638	0.223655	0.0352191
1024	Deaths	Libya	Female	Age-standardized	Pulmonary Arterial Hypertension	Rate	2020	0.137335	0.319182	0.0470359
1025	Deaths	Georgia	Female	Age-standardized	Pulmonary Arterial Hypertension	Rate	1990	0.182751	0.253351	0.128195
1026	Deaths	Georgia	Female	Age-standardized	Pulmonary Arterial Hypertension	Rate	1991	0.187386	0.260545	0.130968
1027	Deaths	Georgia	Female	Age-standardized	Pulmonary Arterial Hypertension	Rate	1992	0.196012	0.27464	0.135812
1028	Deaths	Georgia	Female	Age-standardized	Pulmonary Arterial Hypertension	Rate	1994	0.230589	0.327354	0.160452
1029	Deaths	Georgia	Female	Age-standardized	Pulmonary Arterial Hypertension	Rate	1995	0.250282	0.343035	0.18
1030	Deaths	Georgia	Female	Age-standardized	Pulmonary Arterial Hypertension	Rate	1999	0.285418	0.391784	0.204713
1031	Deaths	Georgia	Female	Age-standardized	Pulmonary Arterial Hypertension	Rate	1998	0.277004	0.384367	0.199364
1032	Deaths	Georgia	Female	Age-standardized	Pulmonary Arterial Hypertension	Rate	1997	0.270179	0.373879	0.194646
1033	Deaths	Georgia	Female	Age-standardized	Pulmonary Arterial Hypertension	Rate	2000	0.280713	0.383297	0.198628
1034	Deaths	Georgia	Female	Age-standardized	Pulmonary Arterial Hypertension	Rate	2001	0.269327	0.368035	0.191559
1035	Deaths	Georgia	Female	Age-standardized	Pulmonary Arterial Hypertension	Rate	2003	0.326652	0.45653	0.226693
1036	Deaths	Georgia	Female	Age-standardized	Pulmonary Arterial Hypertension	Rate	2004	0.372279	0.520473	0.258917
1037	Deaths	Georgia	Female	Age-standardized	Pulmonary Arterial Hypertension	Rate	2005	0.471698	0.65496	0.329575
1038	Deaths	Georgia	Female	Age-standardized	Pulmonary Arterial Hypertension	Rate	2006	0.552087	0.762392	0.387138
1039	Deaths	Georgia	Female	Age-standardized	Pulmonary Arterial Hypertension	Rate	2007	0.665727	0.920761	0.46545
1040	Deaths	Georgia	Female	Age-standardized	Pulmonary Arterial Hypertension	Rate	2008	0.735328	1.03907	0.494205
1041	Deaths	Georgia	Female	Age-standardized	Pulmonary Arterial Hypertension	Rate	2009	0.656343	0.919022	0.438992
1042	Deaths	Georgia	Female	Age-standardized	Pulmonary Arterial Hypertension	Rate	2010	0.562036	0.769987	0.392118
1043	Deaths	Georgia	Female	Age-standardized	Pulmonary Arterial Hypertension	Rate	2011	0.457423	0.613111	0.325782
1044	Deaths	Georgia	Female	Age-standardized	Pulmonary Arterial Hypertension	Rate	2012	0.415923	0.548841	0.296937
1045	Deaths	Georgia	Female	Age-standardized	Pulmonary Arterial Hypertension	Rate	2013	0.431999	0.564284	0.313917
1046	Deaths	Georgia	Female	Age-standardized	Pulmonary Arterial Hypertension	Rate	2014	0.44741	0.579005	0.32817
1047	Deaths	Georgia	Female	Age-standardized	Pulmonary Arterial Hypertension	Rate	2015	0.398087	0.518772	0.293029
1048	Deaths	Georgia	Female	Age-standardized	Pulmonary Arterial Hypertension	Rate	2016	0.41293	0.537738	0.306379
1049	Deaths	Georgia	Female	Age-standardized	Pulmonary Arterial Hypertension	Rate	2017	0.387644	0.497219	0.288762
1050	Deaths	Georgia	Female	Age-standardized	Pulmonary Arterial Hypertension	Rate	2018	0.359898	0.461219	0.271597
1051	Deaths	Georgia	Female	Age-standardized	Pulmonary Arterial Hypertension	Rate	2019	0.358003	0.46163	0.271859
1052	Deaths	Georgia	Female	Age-standardized	Pulmonary Arterial Hypertension	Rate	2021	0.318698	0.417687	0.238438
1053	Deaths	Georgia	Female	Age-standardized	Pulmonary Arterial Hypertension	Rate	1996	0.264474	0.362882	0.190498
1054	Deaths	Georgia	Female	Age-standardized	Pulmonary Arterial Hypertension	Rate	2002	0.276464	0.386848	0.19309
1055	Deaths	Georgia	Female	Age-standardized	Pulmonary Arterial Hypertension	Rate	1993	0.211454	0.298062	0.147583
1056	Deaths	Georgia	Female	Age-standardized	Pulmonary Arterial Hypertension	Rate	2020	0.320531	0.414207	0.241535
1057	Deaths	India	Female	Age-standardized	Pulmonary Arterial Hypertension	Rate	1990	0.0990928	0.191909	0.0378623
1058	Deaths	India	Female	Age-standardized	Pulmonary Arterial Hypertension	Rate	1991	0.0984314	0.191415	0.0370403
1059	Deaths	India	Female	Age-standardized	Pulmonary Arterial Hypertension	Rate	1992	0.097053	0.187148	0.0368277
1060	Deaths	India	Female	Age-standardized	Pulmonary Arterial Hypertension	Rate	1994	0.0983429	0.185788	0.0390009
1061	Deaths	India	Female	Age-standardized	Pulmonary Arterial Hypertension	Rate	1995	0.099283	0.184798	0.0405107
1062	Deaths	India	Female	Age-standardized	Pulmonary Arterial Hypertension	Rate	1999	0.0984642	0.181216	0.0409349
1063	Deaths	India	Female	Age-standardized	Pulmonary Arterial Hypertension	Rate	1998	0.0978698	0.177914	0.041771
1064	Deaths	India	Female	Age-standardized	Pulmonary Arterial Hypertension	Rate	1997	0.0983815	0.18126	0.0404459
1065	Deaths	India	Female	Age-standardized	Pulmonary Arterial Hypertension	Rate	2000	0.0983531	0.180311	0.0421802
1066	Deaths	India	Female	Age-standardized	Pulmonary Arterial Hypertension	Rate	2001	0.0979468	0.178313	0.042667
1067	Deaths	India	Female	Age-standardized	Pulmonary Arterial Hypertension	Rate	2003	0.0996743	0.173871	0.04684
1068	Deaths	India	Female	Age-standardized	Pulmonary Arterial Hypertension	Rate	2004	0.0968407	0.166296	0.0463062
1069	Deaths	India	Female	Age-standardized	Pulmonary Arterial Hypertension	Rate	2005	0.0970797	0.168217	0.0471949
1070	Deaths	India	Female	Age-standardized	Pulmonary Arterial Hypertension	Rate	2006	0.0951145	0.163067	0.047776
1071	Deaths	India	Female	Age-standardized	Pulmonary Arterial Hypertension	Rate	2007	0.0967708	0.163538	0.04937
1072	Deaths	India	Female	Age-standardized	Pulmonary Arterial Hypertension	Rate	2008	0.0955979	0.162971	0.0490766
1073	Deaths	India	Female	Age-standardized	Pulmonary Arterial Hypertension	Rate	2009	0.0966476	0.162777	0.0511906
1074	Deaths	India	Female	Age-standardized	Pulmonary Arterial Hypertension	Rate	2010	0.0935543	0.155728	0.0497584
1075	Deaths	India	Female	Age-standardized	Pulmonary Arterial Hypertension	Rate	2011	0.0904255	0.148949	0.0490043
1076	Deaths	India	Female	Age-standardized	Pulmonary Arterial Hypertension	Rate	2012	0.0969553	0.155816	0.0542152
1077	Deaths	India	Female	Age-standardized	Pulmonary Arterial Hypertension	Rate	2013	0.0965516	0.150916	0.055249
1078	Deaths	India	Female	Age-standardized	Pulmonary Arterial Hypertension	Rate	2014	0.0974293	0.149616	0.0581522
1079	Deaths	India	Female	Age-standardized	Pulmonary Arterial Hypertension	Rate	2015	0.0968566	0.147466	0.0587817
1080	Deaths	India	Female	Age-standardized	Pulmonary Arterial Hypertension	Rate	2016	0.0974558	0.145139	0.0594858
1081	Deaths	India	Female	Age-standardized	Pulmonary Arterial Hypertension	Rate	2017	0.0994918	0.14644	0.0614274
1082	Deaths	India	Female	Age-standardized	Pulmonary Arterial Hypertension	Rate	2018	0.0898926	0.131821	0.0555881
1083	Deaths	India	Female	Age-standardized	Pulmonary Arterial Hypertension	Rate	2019	0.0858234	0.123353	0.0533225
1084	Deaths	India	Female	Age-standardized	Pulmonary Arterial Hypertension	Rate	2021	0.0850473	0.124916	0.0517321
1085	Deaths	India	Female	Age-standardized	Pulmonary Arterial Hypertension	Rate	1996	0.0994982	0.184469	0.0411037
1086	Deaths	India	Female	Age-standardized	Pulmonary Arterial Hypertension	Rate	2002	0.0970927	0.172191	0.0444133
1087	Deaths	India	Female	Age-standardized	Pulmonary Arterial Hypertension	Rate	1993	0.097443	0.186706	0.03811
1088	Deaths	India	Female	Age-standardized	Pulmonary Arterial Hypertension	Rate	2020	0.0864284	0.125052	0.0534215
1089	Deaths	Madagascar	Female	Age-standardized	Pulmonary Arterial Hypertension	Rate	1990	0.17104	0.56046	0.0430247
1090	Deaths	Madagascar	Female	Age-standardized	Pulmonary Arterial Hypertension	Rate	1991	0.172922	0.55907	0.0444238
1091	Deaths	Madagascar	Female	Age-standardized	Pulmonary Arterial Hypertension	Rate	1992	0.17322	0.554469	0.0442752
1092	Deaths	Madagascar	Female	Age-standardized	Pulmonary Arterial Hypertension	Rate	1994	0.169438	0.543319	0.0435535
1093	Deaths	Madagascar	Female	Age-standardized	Pulmonary Arterial Hypertension	Rate	1995	0.184194	0.603322	0.0492449
1094	Deaths	Madagascar	Female	Age-standardized	Pulmonary Arterial Hypertension	Rate	1999	0.185602	0.594844	0.049984
1095	Deaths	Madagascar	Female	Age-standardized	Pulmonary Arterial Hypertension	Rate	1998	0.187678	0.604414	0.0492892
1096	Deaths	Madagascar	Female	Age-standardized	Pulmonary Arterial Hypertension	Rate	1997	0.186169	0.601398	0.0490392
1097	Deaths	Madagascar	Female	Age-standardized	Pulmonary Arterial Hypertension	Rate	2000	0.185893	0.593482	0.0507259
1098	Deaths	Madagascar	Female	Age-standardized	Pulmonary Arterial Hypertension	Rate	2001	0.183173	0.582484	0.0506561
1099	Deaths	Madagascar	Female	Age-standardized	Pulmonary Arterial Hypertension	Rate	2003	0.185109	0.579426	0.0507057
1100	Deaths	Madagascar	Female	Age-standardized	Pulmonary Arterial Hypertension	Rate	2004	0.184171	0.573615	0.0508962
1101	Deaths	Madagascar	Female	Age-standardized	Pulmonary Arterial Hypertension	Rate	2005	0.179633	0.562551	0.0499667
1102	Deaths	Madagascar	Female	Age-standardized	Pulmonary Arterial Hypertension	Rate	2006	0.177042	0.545223	0.0487898
1103	Deaths	Madagascar	Female	Age-standardized	Pulmonary Arterial Hypertension	Rate	2007	0.178046	0.539351	0.0490404
1104	Deaths	Madagascar	Female	Age-standardized	Pulmonary Arterial Hypertension	Rate	2008	0.178983	0.542072	0.0498862
1105	Deaths	Madagascar	Female	Age-standardized	Pulmonary Arterial Hypertension	Rate	2009	0.180455	0.550716	0.0504583
1106	Deaths	Madagascar	Female	Age-standardized	Pulmonary Arterial Hypertension	Rate	2010	0.181397	0.552142	0.0505172
1107	Deaths	Madagascar	Female	Age-standardized	Pulmonary Arterial Hypertension	Rate	2011	0.182618	0.557367	0.0509253
1108	Deaths	Madagascar	Female	Age-standardized	Pulmonary Arterial Hypertension	Rate	2012	0.182209	0.561645	0.051573
1109	Deaths	Madagascar	Female	Age-standardized	Pulmonary Arterial Hypertension	Rate	2013	0.181387	0.561622	0.0515123
1110	Deaths	Madagascar	Female	Age-standardized	Pulmonary Arterial Hypertension	Rate	2014	0.182688	0.559272	0.0524387
1111	Deaths	Madagascar	Female	Age-standardized	Pulmonary Arterial Hypertension	Rate	2015	0.183574	0.556752	0.0548043
1112	Deaths	Madagascar	Female	Age-standardized	Pulmonary Arterial Hypertension	Rate	2016	0.184851	0.560117	0.055424
1113	Deaths	Madagascar	Female	Age-standardized	Pulmonary Arterial Hypertension	Rate	2017	0.184858	0.555832	0.0570233
1114	Deaths	Madagascar	Female	Age-standardized	Pulmonary Arterial Hypertension	Rate	2018	0.185608	0.557578	0.0578676
1115	Deaths	Madagascar	Female	Age-standardized	Pulmonary Arterial Hypertension	Rate	2019	0.18539	0.555375	0.0584653
1116	Deaths	Madagascar	Female	Age-standardized	Pulmonary Arterial Hypertension	Rate	2021	0.186796	0.552681	0.0615747
1117	Deaths	Madagascar	Female	Age-standardized	Pulmonary Arterial Hypertension	Rate	1996	0.183892	0.600848	0.0490412
1118	Deaths	Madagascar	Female	Age-standardized	Pulmonary Arterial Hypertension	Rate	2002	0.185114	0.581446	0.0513461
1119	Deaths	Madagascar	Female	Age-standardized	Pulmonary Arterial Hypertension	Rate	1993	0.173855	0.551545	0.0441614
1120	Deaths	Madagascar	Female	Age-standardized	Pulmonary Arterial Hypertension	Rate	2020	0.186307	0.550972	0.0602295
1121	Deaths	Nicaragua	Female	Age-standardized	Pulmonary Arterial Hypertension	Rate	1990	0.0565876	0.120969	0.0244308
1122	Deaths	Nicaragua	Female	Age-standardized	Pulmonary Arterial Hypertension	Rate	1991	0.0577741	0.121422	0.0246006
1123	Deaths	Nicaragua	Female	Age-standardized	Pulmonary Arterial Hypertension	Rate	1992	0.0568487	0.11782	0.0243535
1124	Deaths	Nicaragua	Female	Age-standardized	Pulmonary Arterial Hypertension	Rate	1994	0.0549382	0.114454	0.0236955
1125	Deaths	Nicaragua	Female	Age-standardized	Pulmonary Arterial Hypertension	Rate	1995	0.0553336	0.114207	0.0239373
1126	Deaths	Nicaragua	Female	Age-standardized	Pulmonary Arterial Hypertension	Rate	1999	0.0522198	0.10591	0.0224674
1127	Deaths	Nicaragua	Female	Age-standardized	Pulmonary Arterial Hypertension	Rate	1998	0.0536323	0.108767	0.023094
1128	Deaths	Nicaragua	Female	Age-standardized	Pulmonary Arterial Hypertension	Rate	1997	0.054182	0.109701	0.0231485
1129	Deaths	Nicaragua	Female	Age-standardized	Pulmonary Arterial Hypertension	Rate	2000	0.0514021	0.104188	0.0217585
1130	Deaths	Nicaragua	Female	Age-standardized	Pulmonary Arterial Hypertension	Rate	2001	0.0514657	0.103466	0.0222967
1131	Deaths	Nicaragua	Female	Age-standardized	Pulmonary Arterial Hypertension	Rate	2003	0.0444543	0.100356	0.0207971
1132	Deaths	Nicaragua	Female	Age-standardized	Pulmonary Arterial Hypertension	Rate	2004	0.0429067	0.101086	0.0206221
1133	Deaths	Nicaragua	Female	Age-standardized	Pulmonary Arterial Hypertension	Rate	2005	0.0410995	0.101368	0.020533
1134	Deaths	Nicaragua	Female	Age-standardized	Pulmonary Arterial Hypertension	Rate	2006	0.0371128	0.0989624	0.0185767
1135	Deaths	Nicaragua	Female	Age-standardized	Pulmonary Arterial Hypertension	Rate	2007	0.0361042	0.101703	0.018523
1136	Deaths	Nicaragua	Female	Age-standardized	Pulmonary Arterial Hypertension	Rate	2008	0.034444	0.100661	0.0177879
1137	Deaths	Nicaragua	Female	Age-standardized	Pulmonary Arterial Hypertension	Rate	2009	0.032634	0.100942	0.0169483
1138	Deaths	Nicaragua	Female	Age-standardized	Pulmonary Arterial Hypertension	Rate	2010	0.0307301	0.100522	0.0156916
1139	Deaths	Nicaragua	Female	Age-standardized	Pulmonary Arterial Hypertension	Rate	2011	0.0294237	0.0993086	0.0148419
1140	Deaths	Nicaragua	Female	Age-standardized	Pulmonary Arterial Hypertension	Rate	2012	0.0282236	0.0985691	0.014041
1141	Deaths	Nicaragua	Female	Age-standardized	Pulmonary Arterial Hypertension	Rate	2013	0.0272209	0.0988949	0.0134117
1142	Deaths	Nicaragua	Female	Age-standardized	Pulmonary Arterial Hypertension	Rate	2014	0.0266412	0.0970187	0.0129573
1143	Deaths	Nicaragua	Female	Age-standardized	Pulmonary Arterial Hypertension	Rate	2015	0.0255414	0.0970559	0.0119838
1144	Deaths	Nicaragua	Female	Age-standardized	Pulmonary Arterial Hypertension	Rate	2016	0.025327	0.0964048	0.0117351
1145	Deaths	Nicaragua	Female	Age-standardized	Pulmonary Arterial Hypertension	Rate	2017	0.0244543	0.09444	0.0112314
1146	Deaths	Nicaragua	Female	Age-standardized	Pulmonary Arterial Hypertension	Rate	2018	0.0238708	0.094502	0.0107386
1147	Deaths	Nicaragua	Female	Age-standardized	Pulmonary Arterial Hypertension	Rate	2019	0.0241509	0.0960693	0.0108287
1148	Deaths	Nicaragua	Female	Age-standardized	Pulmonary Arterial Hypertension	Rate	2021	0.021017	0.0812591	0.00899893
1149	Deaths	Nicaragua	Female	Age-standardized	Pulmonary Arterial Hypertension	Rate	1996	0.0564463	0.116757	0.0239399
1150	Deaths	Nicaragua	Female	Age-standardized	Pulmonary Arterial Hypertension	Rate	2002	0.0487226	0.101823	0.0222499
1151	Deaths	Nicaragua	Female	Age-standardized	Pulmonary Arterial Hypertension	Rate	1993	0.0571975	0.117773	0.0244512
1152	Deaths	Nicaragua	Female	Age-standardized	Pulmonary Arterial Hypertension	Rate	2020	0.0216253	0.0848463	0.00948624
1153	Deaths	Morocco	Female	Age-standardized	Pulmonary Arterial Hypertension	Rate	1990	0.0992828	0.273369	0.0261415
1154	Deaths	Morocco	Female	Age-standardized	Pulmonary Arterial Hypertension	Rate	1991	0.099992	0.273593	0.0265705
1155	Deaths	Morocco	Female	Age-standardized	Pulmonary Arterial Hypertension	Rate	1992	0.100942	0.273105	0.0279248
1156	Deaths	Morocco	Female	Age-standardized	Pulmonary Arterial Hypertension	Rate	1994	0.103492	0.276217	0.0303313
1157	Deaths	Morocco	Female	Age-standardized	Pulmonary Arterial Hypertension	Rate	1995	0.104549	0.27521	0.0309358
1158	Deaths	Morocco	Female	Age-standardized	Pulmonary Arterial Hypertension	Rate	1999	0.110323	0.278917	0.0340153
1159	Deaths	Morocco	Female	Age-standardized	Pulmonary Arterial Hypertension	Rate	1998	0.107881	0.273916	0.0330565
1160	Deaths	Morocco	Female	Age-standardized	Pulmonary Arterial Hypertension	Rate	1997	0.107071	0.277575	0.0324972
1161	Deaths	Morocco	Female	Age-standardized	Pulmonary Arterial Hypertension	Rate	2000	0.112219	0.276776	0.0347561
1162	Deaths	Morocco	Female	Age-standardized	Pulmonary Arterial Hypertension	Rate	2001	0.116533	0.280044	0.0366284
1163	Deaths	Morocco	Female	Age-standardized	Pulmonary Arterial Hypertension	Rate	2003	0.144701	0.310619	0.050584
1164	Deaths	Morocco	Female	Age-standardized	Pulmonary Arterial Hypertension	Rate	2004	0.153697	0.321878	0.0557472
1165	Deaths	Morocco	Female	Age-standardized	Pulmonary Arterial Hypertension	Rate	2005	0.15967	0.328858	0.0588233
1166	Deaths	Morocco	Female	Age-standardized	Pulmonary Arterial Hypertension	Rate	2006	0.164557	0.338476	0.0602245
1167	Deaths	Morocco	Female	Age-standardized	Pulmonary Arterial Hypertension	Rate	2007	0.169275	0.34988	0.0629212
1168	Deaths	Morocco	Female	Age-standardized	Pulmonary Arterial Hypertension	Rate	2008	0.172436	0.352112	0.0648067
1169	Deaths	Morocco	Female	Age-standardized	Pulmonary Arterial Hypertension	Rate	2009	0.173324	0.353256	0.0654744
1170	Deaths	Morocco	Female	Age-standardized	Pulmonary Arterial Hypertension	Rate	2010	0.173838	0.353929	0.0650443
1171	Deaths	Morocco	Female	Age-standardized	Pulmonary Arterial Hypertension	Rate	2011	0.17343	0.355664	0.0659197
1172	Deaths	Morocco	Female	Age-standardized	Pulmonary Arterial Hypertension	Rate	2012	0.17217	0.35259	0.0663679
1173	Deaths	Morocco	Female	Age-standardized	Pulmonary Arterial Hypertension	Rate	2013	0.17086	0.349486	0.0668355
1174	Deaths	Morocco	Female	Age-standardized	Pulmonary Arterial Hypertension	Rate	2014	0.168343	0.346706	0.0671249
1175	Deaths	Morocco	Female	Age-standardized	Pulmonary Arterial Hypertension	Rate	2015	0.164896	0.33479	0.066883
1176	Deaths	Morocco	Female	Age-standardized	Pulmonary Arterial Hypertension	Rate	2016	0.162428	0.331366	0.0653872
1177	Deaths	Morocco	Female	Age-standardized	Pulmonary Arterial Hypertension	Rate	2017	0.159567	0.322422	0.0650369
1178	Deaths	Morocco	Female	Age-standardized	Pulmonary Arterial Hypertension	Rate	2018	0.158872	0.322993	0.0648249
1179	Deaths	Morocco	Female	Age-standardized	Pulmonary Arterial Hypertension	Rate	2019	0.15768	0.325417	0.0630807
1180	Deaths	Morocco	Female	Age-standardized	Pulmonary Arterial Hypertension	Rate	2021	0.158413	0.330008	0.0616
1181	Deaths	Morocco	Female	Age-standardized	Pulmonary Arterial Hypertension	Rate	1996	0.105256	0.276714	0.0318082
1182	Deaths	Morocco	Female	Age-standardized	Pulmonary Arterial Hypertension	Rate	2002	0.132127	0.296122	0.0445135
1183	Deaths	Morocco	Female	Age-standardized	Pulmonary Arterial Hypertension	Rate	1993	0.102296	0.275016	0.0290021
1184	Deaths	Morocco	Female	Age-standardized	Pulmonary Arterial Hypertension	Rate	2020	0.157802	0.327584	0.0622114
1185	Deaths	Kenya	Female	Age-standardized	Pulmonary Arterial Hypertension	Rate	1990	0.0603829	0.198026	0.0217308
1186	Deaths	Kenya	Female	Age-standardized	Pulmonary Arterial Hypertension	Rate	1991	0.0596385	0.181451	0.0212164
1187	Deaths	Kenya	Female	Age-standardized	Pulmonary Arterial Hypertension	Rate	1992	0.0603594	0.191736	0.0215945
1188	Deaths	Kenya	Female	Age-standardized	Pulmonary Arterial Hypertension	Rate	1994	0.0597866	0.190153	0.0213704
1189	Deaths	Kenya	Female	Age-standardized	Pulmonary Arterial Hypertension	Rate	1995	0.0582595	0.175757	0.0218441
1190	Deaths	Kenya	Female	Age-standardized	Pulmonary Arterial Hypertension	Rate	1999	0.055589	0.159284	0.0206385
1191	Deaths	Kenya	Female	Age-standardized	Pulmonary Arterial Hypertension	Rate	1998	0.0565008	0.164546	0.0200777
1192	Deaths	Kenya	Female	Age-standardized	Pulmonary Arterial Hypertension	Rate	1997	0.0572518	0.177208	0.0201797
1193	Deaths	Kenya	Female	Age-standardized	Pulmonary Arterial Hypertension	Rate	2000	0.0566692	0.162927	0.0209939
1194	Deaths	Kenya	Female	Age-standardized	Pulmonary Arterial Hypertension	Rate	2001	0.0560786	0.158736	0.0206224
1195	Deaths	Kenya	Female	Age-standardized	Pulmonary Arterial Hypertension	Rate	2003	0.0566126	0.153329	0.0223457
1196	Deaths	Kenya	Female	Age-standardized	Pulmonary Arterial Hypertension	Rate	2004	0.0580948	0.161489	0.0234876
1197	Deaths	Kenya	Female	Age-standardized	Pulmonary Arterial Hypertension	Rate	2005	0.059118	0.166545	0.0234125
1198	Deaths	Kenya	Female	Age-standardized	Pulmonary Arterial Hypertension	Rate	2006	0.0591308	0.163886	0.0240668
1199	Deaths	Kenya	Female	Age-standardized	Pulmonary Arterial Hypertension	Rate	2007	0.0594949	0.167713	0.0249434
1200	Deaths	Kenya	Female	Age-standardized	Pulmonary Arterial Hypertension	Rate	2008	0.0596352	0.16889	0.0253447
1201	Deaths	Kenya	Female	Age-standardized	Pulmonary Arterial Hypertension	Rate	2009	0.060055	0.166408	0.0256521
1202	Deaths	Kenya	Female	Age-standardized	Pulmonary Arterial Hypertension	Rate	2010	0.0605941	0.165279	0.0267807
1203	Deaths	Kenya	Female	Age-standardized	Pulmonary Arterial Hypertension	Rate	2011	0.0614643	0.166501	0.0267223
1204	Deaths	Kenya	Female	Age-standardized	Pulmonary Arterial Hypertension	Rate	2012	0.0610874	0.160718	0.0266133
1205	Deaths	Kenya	Female	Age-standardized	Pulmonary Arterial Hypertension	Rate	2013	0.0605573	0.163821	0.027049
1206	Deaths	Kenya	Female	Age-standardized	Pulmonary Arterial Hypertension	Rate	2014	0.0603666	0.159049	0.0269031
1207	Deaths	Kenya	Female	Age-standardized	Pulmonary Arterial Hypertension	Rate	2015	0.0591747	0.15333	0.0257001
1208	Deaths	Kenya	Female	Age-standardized	Pulmonary Arterial Hypertension	Rate	2016	0.0582314	0.146696	0.0256248
1209	Deaths	Kenya	Female	Age-standardized	Pulmonary Arterial Hypertension	Rate	2017	0.0574271	0.148545	0.0248417
1210	Deaths	Kenya	Female	Age-standardized	Pulmonary Arterial Hypertension	Rate	2018	0.0568561	0.145849	0.0244114
1211	Deaths	Kenya	Female	Age-standardized	Pulmonary Arterial Hypertension	Rate	2019	0.056729	0.151192	0.0236048
1212	Deaths	Kenya	Female	Age-standardized	Pulmonary Arterial Hypertension	Rate	2021	0.0546622	0.137448	0.0222068
1213	Deaths	Kenya	Female	Age-standardized	Pulmonary Arterial Hypertension	Rate	1996	0.0576488	0.175485	0.0202098
1214	Deaths	Kenya	Female	Age-standardized	Pulmonary Arterial Hypertension	Rate	2002	0.0563282	0.153461	0.0215201
1215	Deaths	Kenya	Female	Age-standardized	Pulmonary Arterial Hypertension	Rate	1993	0.0596447	0.182331	0.0214795
1216	Deaths	Kenya	Female	Age-standardized	Pulmonary Arterial Hypertension	Rate	2020	0.0556805	0.142301	0.0229085
1217	Deaths	Saint Vincent and the Grenadines	Female	Age-standardized	Pulmonary Arterial Hypertension	Rate	1990	0.0501076	0.06841	0.0357507
1218	Deaths	Saint Vincent and the Grenadines	Female	Age-standardized	Pulmonary Arterial Hypertension	Rate	1991	0.0524192	0.0718862	0.0373377
1219	Deaths	Saint Vincent and the Grenadines	Female	Age-standardized	Pulmonary Arterial Hypertension	Rate	1992	0.0543151	0.074665	0.038361
1220	Deaths	Saint Vincent and the Grenadines	Female	Age-standardized	Pulmonary Arterial Hypertension	Rate	1994	0.0559988	0.0779867	0.0385582
1221	Deaths	Saint Vincent and the Grenadines	Female	Age-standardized	Pulmonary Arterial Hypertension	Rate	1995	0.0600693	0.084995	0.0409288
1222	Deaths	Saint Vincent and the Grenadines	Female	Age-standardized	Pulmonary Arterial Hypertension	Rate	1999	0.0564789	0.0775847	0.0393903
1223	Deaths	Saint Vincent and the Grenadines	Female	Age-standardized	Pulmonary Arterial Hypertension	Rate	1998	0.0572046	0.0783166	0.039927
1224	Deaths	Saint Vincent and the Grenadines	Female	Age-standardized	Pulmonary Arterial Hypertension	Rate	1997	0.0577491	0.0795311	0.0401927
1225	Deaths	Saint Vincent and the Grenadines	Female	Age-standardized	Pulmonary Arterial Hypertension	Rate	2000	0.0538414	0.073456	0.0380916
1226	Deaths	Saint Vincent and the Grenadines	Female	Age-standardized	Pulmonary Arterial Hypertension	Rate	2001	0.0508592	0.0690148	0.0359911
1227	Deaths	Saint Vincent and the Grenadines	Female	Age-standardized	Pulmonary Arterial Hypertension	Rate	2003	0.0446741	0.0601051	0.032346
1228	Deaths	Saint Vincent and the Grenadines	Female	Age-standardized	Pulmonary Arterial Hypertension	Rate	2004	0.0385013	0.0521762	0.0279596
1229	Deaths	Saint Vincent and the Grenadines	Female	Age-standardized	Pulmonary Arterial Hypertension	Rate	2005	0.034613	0.0468408	0.0252292
1230	Deaths	Saint Vincent and the Grenadines	Female	Age-standardized	Pulmonary Arterial Hypertension	Rate	2006	0.0317672	0.0426018	0.0231
1231	Deaths	Saint Vincent and the Grenadines	Female	Age-standardized	Pulmonary Arterial Hypertension	Rate	2007	0.0297319	0.0399773	0.0217078
1232	Deaths	Saint Vincent and the Grenadines	Female	Age-standardized	Pulmonary Arterial Hypertension	Rate	2008	0.0292591	0.0390547	0.0214199
1233	Deaths	Saint Vincent and the Grenadines	Female	Age-standardized	Pulmonary Arterial Hypertension	Rate	2009	0.0271097	0.0361576	0.0199044
1234	Deaths	Saint Vincent and the Grenadines	Female	Age-standardized	Pulmonary Arterial Hypertension	Rate	2010	0.0235747	0.0315382	0.0170892
1235	Deaths	Saint Vincent and the Grenadines	Female	Age-standardized	Pulmonary Arterial Hypertension	Rate	2011	0.0195186	0.0264395	0.0139866
1236	Deaths	Saint Vincent and the Grenadines	Female	Age-standardized	Pulmonary Arterial Hypertension	Rate	2012	0.0184133	0.0250332	0.0131472
1237	Deaths	Saint Vincent and the Grenadines	Female	Age-standardized	Pulmonary Arterial Hypertension	Rate	2013	0.0185076	0.0249104	0.0133301
1238	Deaths	Saint Vincent and the Grenadines	Female	Age-standardized	Pulmonary Arterial Hypertension	Rate	2014	0.019156	0.0260182	0.0136331
1239	Deaths	Saint Vincent and the Grenadines	Female	Age-standardized	Pulmonary Arterial Hypertension	Rate	2015	0.0186344	0.0253136	0.013261
1240	Deaths	Saint Vincent and the Grenadines	Female	Age-standardized	Pulmonary Arterial Hypertension	Rate	2016	0.0199385	0.0272857	0.014111
1241	Deaths	Saint Vincent and the Grenadines	Female	Age-standardized	Pulmonary Arterial Hypertension	Rate	2017	0.0222785	0.0304079	0.0156669
1242	Deaths	Saint Vincent and the Grenadines	Female	Age-standardized	Pulmonary Arterial Hypertension	Rate	2018	0.0206451	0.0288245	0.0141752
1243	Deaths	Saint Vincent and the Grenadines	Female	Age-standardized	Pulmonary Arterial Hypertension	Rate	2019	0.0192469	0.027647	0.0127749
1244	Deaths	Saint Vincent and the Grenadines	Female	Age-standardized	Pulmonary Arterial Hypertension	Rate	2021	0.0200401	0.0287392	0.0132168
1245	Deaths	Saint Vincent and the Grenadines	Female	Age-standardized	Pulmonary Arterial Hypertension	Rate	1996	0.0584407	0.0821171	0.0401095
1246	Deaths	Saint Vincent and the Grenadines	Female	Age-standardized	Pulmonary Arterial Hypertension	Rate	2002	0.0491727	0.0668203	0.0352845
1247	Deaths	Saint Vincent and the Grenadines	Female	Age-standardized	Pulmonary Arterial Hypertension	Rate	1993	0.0554176	0.0772322	0.038362
1248	Deaths	Saint Vincent and the Grenadines	Female	Age-standardized	Pulmonary Arterial Hypertension	Rate	2020	0.019251	0.0278129	0.0126586
1249	Deaths	Uruguay	Female	Age-standardized	Pulmonary Arterial Hypertension	Rate	1990	0.179195	0.247921	0.126916
1250	Deaths	Uruguay	Female	Age-standardized	Pulmonary Arterial Hypertension	Rate	1991	0.1827	0.250725	0.130324
1251	Deaths	Uruguay	Female	Age-standardized	Pulmonary Arterial Hypertension	Rate	1992	0.177309	0.242294	0.126621
1252	Deaths	Uruguay	Female	Age-standardized	Pulmonary Arterial Hypertension	Rate	1994	0.180915	0.245207	0.130326
1253	Deaths	Uruguay	Female	Age-standardized	Pulmonary Arterial Hypertension	Rate	1995	0.18535	0.250789	0.134492
1254	Deaths	Uruguay	Female	Age-standardized	Pulmonary Arterial Hypertension	Rate	1999	0.16738	0.225474	0.122202
1255	Deaths	Uruguay	Female	Age-standardized	Pulmonary Arterial Hypertension	Rate	1998	0.173591	0.232918	0.126486
1256	Deaths	Uruguay	Female	Age-standardized	Pulmonary Arterial Hypertension	Rate	1997	0.172197	0.230566	0.12601
1257	Deaths	Uruguay	Female	Age-standardized	Pulmonary Arterial Hypertension	Rate	2000	0.163213	0.220898	0.119567
1258	Deaths	Uruguay	Female	Age-standardized	Pulmonary Arterial Hypertension	Rate	2001	0.165405	0.222962	0.120953
1259	Deaths	Uruguay	Female	Age-standardized	Pulmonary Arterial Hypertension	Rate	2003	0.162722	0.217902	0.118442
1260	Deaths	Uruguay	Female	Age-standardized	Pulmonary Arterial Hypertension	Rate	2004	0.164278	0.220823	0.119793
1261	Deaths	Uruguay	Female	Age-standardized	Pulmonary Arterial Hypertension	Rate	2005	0.162963	0.21816	0.119048
1262	Deaths	Uruguay	Female	Age-standardized	Pulmonary Arterial Hypertension	Rate	2006	0.157056	0.209082	0.114625
1263	Deaths	Uruguay	Female	Age-standardized	Pulmonary Arterial Hypertension	Rate	2007	0.163342	0.216804	0.119047
1264	Deaths	Uruguay	Female	Age-standardized	Pulmonary Arterial Hypertension	Rate	2008	0.154979	0.20618	0.112659
1265	Deaths	Uruguay	Female	Age-standardized	Pulmonary Arterial Hypertension	Rate	2009	0.146484	0.195436	0.106439
1266	Deaths	Uruguay	Female	Age-standardized	Pulmonary Arterial Hypertension	Rate	2010	0.14864	0.198865	0.107689
1267	Deaths	Uruguay	Female	Age-standardized	Pulmonary Arterial Hypertension	Rate	2011	0.145763	0.196063	0.105442
1268	Deaths	Uruguay	Female	Age-standardized	Pulmonary Arterial Hypertension	Rate	2012	0.143964	0.193749	0.104649
1269	Deaths	Uruguay	Female	Age-standardized	Pulmonary Arterial Hypertension	Rate	2013	0.13754	0.185167	0.09958
1270	Deaths	Uruguay	Female	Age-standardized	Pulmonary Arterial Hypertension	Rate	2014	0.133327	0.178594	0.0962071
1271	Deaths	Uruguay	Female	Age-standardized	Pulmonary Arterial Hypertension	Rate	2015	0.138989	0.186756	0.100079
1272	Deaths	Uruguay	Female	Age-standardized	Pulmonary Arterial Hypertension	Rate	2016	0.135272	0.182496	0.0982593
1273	Deaths	Uruguay	Female	Age-standardized	Pulmonary Arterial Hypertension	Rate	2017	0.135392	0.18302	0.0974231
1274	Deaths	Uruguay	Female	Age-standardized	Pulmonary Arterial Hypertension	Rate	2018	0.134647	0.181468	0.0960798
1275	Deaths	Uruguay	Female	Age-standardized	Pulmonary Arterial Hypertension	Rate	2019	0.138005	0.185791	0.0992553
1276	Deaths	Uruguay	Female	Age-standardized	Pulmonary Arterial Hypertension	Rate	2021	0.134262	0.182945	0.0955969
1277	Deaths	Uruguay	Female	Age-standardized	Pulmonary Arterial Hypertension	Rate	1996	0.180156	0.241224	0.131734
1278	Deaths	Uruguay	Female	Age-standardized	Pulmonary Arterial Hypertension	Rate	2002	0.161726	0.217966	0.117607
1279	Deaths	Uruguay	Female	Age-standardized	Pulmonary Arterial Hypertension	Rate	1993	0.178332	0.24346	0.128577
1280	Deaths	Uruguay	Female	Age-standardized	Pulmonary Arterial Hypertension	Rate	2020	0.134579	0.18244	0.096887
1281	Deaths	Israel	Female	Age-standardized	Pulmonary Arterial Hypertension	Rate	1990	0.183332	0.29002	0.122529
1282	Deaths	Israel	Female	Age-standardized	Pulmonary Arterial Hypertension	Rate	1991	0.187714	0.294048	0.125078
1283	Deaths	Israel	Female	Age-standardized	Pulmonary Arterial Hypertension	Rate	1992	0.185083	0.287309	0.122985
1284	Deaths	Israel	Female	Age-standardized	Pulmonary Arterial Hypertension	Rate	1994	0.180244	0.270764	0.122618
1285	Deaths	Israel	Female	Age-standardized	Pulmonary Arterial Hypertension	Rate	1995	0.177909	0.26629	0.12112
1286	Deaths	Israel	Female	Age-standardized	Pulmonary Arterial Hypertension	Rate	1999	0.176423	0.251918	0.122673
1287	Deaths	Israel	Female	Age-standardized	Pulmonary Arterial Hypertension	Rate	1998	0.178404	0.254808	0.124461
1288	Deaths	Israel	Female	Age-standardized	Pulmonary Arterial Hypertension	Rate	1997	0.179209	0.262194	0.124213
1289	Deaths	Israel	Female	Age-standardized	Pulmonary Arterial Hypertension	Rate	2000	0.179669	0.25883	0.124526
1290	Deaths	Israel	Female	Age-standardized	Pulmonary Arterial Hypertension	Rate	2001	0.175025	0.253979	0.119955
1291	Deaths	Israel	Female	Age-standardized	Pulmonary Arterial Hypertension	Rate	2003	0.173797	0.244798	0.119457
1292	Deaths	Israel	Female	Age-standardized	Pulmonary Arterial Hypertension	Rate	2004	0.164754	0.228034	0.114585
1293	Deaths	Israel	Female	Age-standardized	Pulmonary Arterial Hypertension	Rate	2005	0.174357	0.240018	0.122514
1294	Deaths	Israel	Female	Age-standardized	Pulmonary Arterial Hypertension	Rate	2006	0.181227	0.245985	0.128616
1295	Deaths	Israel	Female	Age-standardized	Pulmonary Arterial Hypertension	Rate	2007	0.16855	0.225035	0.121803
1296	Deaths	Israel	Female	Age-standardized	Pulmonary Arterial Hypertension	Rate	2008	0.160727	0.214165	0.117529
1297	Deaths	Israel	Female	Age-standardized	Pulmonary Arterial Hypertension	Rate	2009	0.160584	0.214088	0.118397
1298	Deaths	Israel	Female	Age-standardized	Pulmonary Arterial Hypertension	Rate	2010	0.152116	0.20332	0.112151
1299	Deaths	Israel	Female	Age-standardized	Pulmonary Arterial Hypertension	Rate	2011	0.139898	0.185877	0.103369
1300	Deaths	Israel	Female	Age-standardized	Pulmonary Arterial Hypertension	Rate	2012	0.137824	0.18126	0.101897
1301	Deaths	Israel	Female	Age-standardized	Pulmonary Arterial Hypertension	Rate	2013	0.133325	0.176175	0.0983241
1302	Deaths	Israel	Female	Age-standardized	Pulmonary Arterial Hypertension	Rate	2014	0.124227	0.164653	0.0919562
1303	Deaths	Israel	Female	Age-standardized	Pulmonary Arterial Hypertension	Rate	2015	0.116383	0.153938	0.0858798
1304	Deaths	Israel	Female	Age-standardized	Pulmonary Arterial Hypertension	Rate	2016	0.118376	0.156952	0.0869565
1305	Deaths	Israel	Female	Age-standardized	Pulmonary Arterial Hypertension	Rate	2017	0.110204	0.147491	0.0806232
1306	Deaths	Israel	Female	Age-standardized	Pulmonary Arterial Hypertension	Rate	2018	0.103394	0.138909	0.075879
1307	Deaths	Israel	Female	Age-standardized	Pulmonary Arterial Hypertension	Rate	2019	0.104282	0.140996	0.0764077
1308	Deaths	Israel	Female	Age-standardized	Pulmonary Arterial Hypertension	Rate	2021	0.0868078	0.117133	0.0633791
1309	Deaths	Israel	Female	Age-standardized	Pulmonary Arterial Hypertension	Rate	1996	0.175657	0.259967	0.120771
1310	Deaths	Israel	Female	Age-standardized	Pulmonary Arterial Hypertension	Rate	2002	0.175246	0.251401	0.119012
1311	Deaths	Israel	Female	Age-standardized	Pulmonary Arterial Hypertension	Rate	1993	0.178932	0.272384	0.119987
1312	Deaths	Israel	Female	Age-standardized	Pulmonary Arterial Hypertension	Rate	2020	0.0913587	0.123197	0.0667567
1313	Deaths	Azerbaijan	Female	Age-standardized	Pulmonary Arterial Hypertension	Rate	1990	0.323996	0.594808	0.0659507
1314	Deaths	Azerbaijan	Female	Age-standardized	Pulmonary Arterial Hypertension	Rate	1991	0.340836	0.625434	0.0693644
1315	Deaths	Azerbaijan	Female	Age-standardized	Pulmonary Arterial Hypertension	Rate	1992	0.342282	0.645848	0.0646364
1316	Deaths	Azerbaijan	Female	Age-standardized	Pulmonary Arterial Hypertension	Rate	1994	0.354392	0.667507	0.0654545
1317	Deaths	Azerbaijan	Female	Age-standardized	Pulmonary Arterial Hypertension	Rate	1995	0.347881	0.644557	0.0646945
1318	Deaths	Azerbaijan	Female	Age-standardized	Pulmonary Arterial Hypertension	Rate	1999	0.324607	0.59136	0.0671322
1319	Deaths	Azerbaijan	Female	Age-standardized	Pulmonary Arterial Hypertension	Rate	1998	0.328131	0.586769	0.0671961
1320	Deaths	Azerbaijan	Female	Age-standardized	Pulmonary Arterial Hypertension	Rate	1997	0.331951	0.605647	0.0666643
1321	Deaths	Azerbaijan	Female	Age-standardized	Pulmonary Arterial Hypertension	Rate	2000	0.321744	0.597877	0.0671014
1322	Deaths	Azerbaijan	Female	Age-standardized	Pulmonary Arterial Hypertension	Rate	2001	0.323143	0.597311	0.0705572
1323	Deaths	Azerbaijan	Female	Age-standardized	Pulmonary Arterial Hypertension	Rate	2003	0.325873	0.599331	0.0720282
1324	Deaths	Azerbaijan	Female	Age-standardized	Pulmonary Arterial Hypertension	Rate	2004	0.327332	0.595733	0.0732915
1325	Deaths	Azerbaijan	Female	Age-standardized	Pulmonary Arterial Hypertension	Rate	2005	0.32181	0.572135	0.0694757
1326	Deaths	Azerbaijan	Female	Age-standardized	Pulmonary Arterial Hypertension	Rate	2006	0.317391	0.579409	0.0699165
1327	Deaths	Azerbaijan	Female	Age-standardized	Pulmonary Arterial Hypertension	Rate	2007	0.31157	0.568341	0.0676382
1328	Deaths	Azerbaijan	Female	Age-standardized	Pulmonary Arterial Hypertension	Rate	2008	0.305794	0.569283	0.0675466
1329	Deaths	Azerbaijan	Female	Age-standardized	Pulmonary Arterial Hypertension	Rate	2009	0.299392	0.557792	0.0657815
1330	Deaths	Azerbaijan	Female	Age-standardized	Pulmonary Arterial Hypertension	Rate	2010	0.297229	0.555053	0.0652803
1331	Deaths	Azerbaijan	Female	Age-standardized	Pulmonary Arterial Hypertension	Rate	2011	0.291095	0.551983	0.06508
1332	Deaths	Azerbaijan	Female	Age-standardized	Pulmonary Arterial Hypertension	Rate	2012	0.283115	0.546929	0.0642485
1333	Deaths	Azerbaijan	Female	Age-standardized	Pulmonary Arterial Hypertension	Rate	2013	0.26781	0.531016	0.0620019
1334	Deaths	Azerbaijan	Female	Age-standardized	Pulmonary Arterial Hypertension	Rate	2014	0.260446	0.527758	0.0615093
1335	Deaths	Azerbaijan	Female	Age-standardized	Pulmonary Arterial Hypertension	Rate	2015	0.255822	0.518305	0.0608209
1336	Deaths	Azerbaijan	Female	Age-standardized	Pulmonary Arterial Hypertension	Rate	2016	0.252238	0.514474	0.060193
1337	Deaths	Azerbaijan	Female	Age-standardized	Pulmonary Arterial Hypertension	Rate	2017	0.245912	0.497619	0.0580873
1338	Deaths	Azerbaijan	Female	Age-standardized	Pulmonary Arterial Hypertension	Rate	2018	0.248664	0.514472	0.0596706
1339	Deaths	Azerbaijan	Female	Age-standardized	Pulmonary Arterial Hypertension	Rate	2019	0.260535	0.55127	0.063031
1340	Deaths	Azerbaijan	Female	Age-standardized	Pulmonary Arterial Hypertension	Rate	2021	0.274472	0.653491	0.072185
1341	Deaths	Azerbaijan	Female	Age-standardized	Pulmonary Arterial Hypertension	Rate	1996	0.342001	0.626056	0.0662255
1342	Deaths	Azerbaijan	Female	Age-standardized	Pulmonary Arterial Hypertension	Rate	2002	0.32128	0.59166	0.0705124
1343	Deaths	Azerbaijan	Female	Age-standardized	Pulmonary Arterial Hypertension	Rate	1993	0.354487	0.657422	0.0678688
1344	Deaths	Azerbaijan	Female	Age-standardized	Pulmonary Arterial Hypertension	Rate	2020	0.253282	0.586398	0.0667549
1345	Deaths	Palestine	Female	Age-standardized	Pulmonary Arterial Hypertension	Rate	1990	0.056704	0.214502	0.0205829
1346	Deaths	Palestine	Female	Age-standardized	Pulmonary Arterial Hypertension	Rate	1991	0.0561516	0.214263	0.0207461
1347	Deaths	Palestine	Female	Age-standardized	Pulmonary Arterial Hypertension	Rate	1992	0.0552941	0.214326	0.0208748
1348	Deaths	Palestine	Female	Age-standardized	Pulmonary Arterial Hypertension	Rate	1994	0.05272	0.206158	0.0200727
1349	Deaths	Palestine	Female	Age-standardized	Pulmonary Arterial Hypertension	Rate	1995	0.0513429	0.199338	0.0198402
1350	Deaths	Palestine	Female	Age-standardized	Pulmonary Arterial Hypertension	Rate	1999	0.0472005	0.194068	0.0188498
1351	Deaths	Palestine	Female	Age-standardized	Pulmonary Arterial Hypertension	Rate	1998	0.0482616	0.194379	0.0193295
1352	Deaths	Palestine	Female	Age-standardized	Pulmonary Arterial Hypertension	Rate	1997	0.0493624	0.194972	0.0197939
1353	Deaths	Palestine	Female	Age-standardized	Pulmonary Arterial Hypertension	Rate	2000	0.0462785	0.192587	0.018656
1354	Deaths	Palestine	Female	Age-standardized	Pulmonary Arterial Hypertension	Rate	2001	0.0450394	0.193832	0.0182431
1355	Deaths	Palestine	Female	Age-standardized	Pulmonary Arterial Hypertension	Rate	2003	0.0431331	0.188076	0.0175079
1356	Deaths	Palestine	Female	Age-standardized	Pulmonary Arterial Hypertension	Rate	2004	0.0418984	0.184987	0.0170399
1357	Deaths	Palestine	Female	Age-standardized	Pulmonary Arterial Hypertension	Rate	2005	0.041215	0.181467	0.0170055
1358	Deaths	Palestine	Female	Age-standardized	Pulmonary Arterial Hypertension	Rate	2006	0.0403801	0.17638	0.0168369
1359	Deaths	Palestine	Female	Age-standardized	Pulmonary Arterial Hypertension	Rate	2007	0.0396985	0.171212	0.0162826
1360	Deaths	Palestine	Female	Age-standardized	Pulmonary Arterial Hypertension	Rate	2008	0.0401254	0.170698	0.0163088
1361	Deaths	Palestine	Female	Age-standardized	Pulmonary Arterial Hypertension	Rate	2009	0.0399772	0.167515	0.0160567
1362	Deaths	Palestine	Female	Age-standardized	Pulmonary Arterial Hypertension	Rate	2010	0.0393671	0.164667	0.0155319
1363	Deaths	Palestine	Female	Age-standardized	Pulmonary Arterial Hypertension	Rate	2011	0.0397608	0.163207	0.0151408
1364	Deaths	Palestine	Female	Age-standardized	Pulmonary Arterial Hypertension	Rate	2012	0.0401927	0.165298	0.015751
1365	Deaths	Palestine	Female	Age-standardized	Pulmonary Arterial Hypertension	Rate	2013	0.0404864	0.160173	0.015221
1366	Deaths	Palestine	Female	Age-standardized	Pulmonary Arterial Hypertension	Rate	2014	0.039951	0.159556	0.014438
1367	Deaths	Palestine	Female	Age-standardized	Pulmonary Arterial Hypertension	Rate	2015	0.0394243	0.161799	0.0141189
1368	Deaths	Palestine	Female	Age-standardized	Pulmonary Arterial Hypertension	Rate	2016	0.0376931	0.155102	0.0140483
1369	Deaths	Palestine	Female	Age-standardized	Pulmonary Arterial Hypertension	Rate	2017	0.0376581	0.158264	0.0141918
1370	Deaths	Palestine	Female	Age-standardized	Pulmonary Arterial Hypertension	Rate	2018	0.037105	0.1571	0.0134834
1371	Deaths	Palestine	Female	Age-standardized	Pulmonary Arterial Hypertension	Rate	2019	0.0365794	0.156022	0.0131128
1372	Deaths	Palestine	Female	Age-standardized	Pulmonary Arterial Hypertension	Rate	2021	0.0357731	0.151156	0.0125663
1373	Deaths	Palestine	Female	Age-standardized	Pulmonary Arterial Hypertension	Rate	1996	0.0501601	0.195658	0.0197183
1374	Deaths	Palestine	Female	Age-standardized	Pulmonary Arterial Hypertension	Rate	2002	0.0441555	0.193273	0.0177653
1375	Deaths	Palestine	Female	Age-standardized	Pulmonary Arterial Hypertension	Rate	1993	0.0540071	0.209682	0.0203814
1376	Deaths	Palestine	Female	Age-standardized	Pulmonary Arterial Hypertension	Rate	2020	0.0355256	0.148151	0.0127862
1377	Deaths	Saint Lucia	Female	Age-standardized	Pulmonary Arterial Hypertension	Rate	1990	0.451475	0.627375	0.31402
1378	Deaths	Saint Lucia	Female	Age-standardized	Pulmonary Arterial Hypertension	Rate	1991	0.448565	0.617921	0.314987
1379	Deaths	Saint Lucia	Female	Age-standardized	Pulmonary Arterial Hypertension	Rate	1992	0.446363	0.607643	0.313535
1380	Deaths	Saint Lucia	Female	Age-standardized	Pulmonary Arterial Hypertension	Rate	1994	0.446168	0.599709	0.316846
1381	Deaths	Saint Lucia	Female	Age-standardized	Pulmonary Arterial Hypertension	Rate	1995	0.450579	0.60301	0.324208
1382	Deaths	Saint Lucia	Female	Age-standardized	Pulmonary Arterial Hypertension	Rate	1999	0.349909	0.468824	0.255475
1383	Deaths	Saint Lucia	Female	Age-standardized	Pulmonary Arterial Hypertension	Rate	1998	0.372836	0.499147	0.273619
1384	Deaths	Saint Lucia	Female	Age-standardized	Pulmonary Arterial Hypertension	Rate	1997	0.420673	0.560518	0.306881
1385	Deaths	Saint Lucia	Female	Age-standardized	Pulmonary Arterial Hypertension	Rate	2000	0.367478	0.492972	0.268208
1386	Deaths	Saint Lucia	Female	Age-standardized	Pulmonary Arterial Hypertension	Rate	2001	0.357884	0.478321	0.263622
1387	Deaths	Saint Lucia	Female	Age-standardized	Pulmonary Arterial Hypertension	Rate	2003	0.328226	0.439045	0.241163
1388	Deaths	Saint Lucia	Female	Age-standardized	Pulmonary Arterial Hypertension	Rate	2004	0.291825	0.393185	0.213574
1389	Deaths	Saint Lucia	Female	Age-standardized	Pulmonary Arterial Hypertension	Rate	2005	0.287849	0.384134	0.210534
1390	Deaths	Saint Lucia	Female	Age-standardized	Pulmonary Arterial Hypertension	Rate	2006	0.275427	0.370628	0.201065
1391	Deaths	Saint Lucia	Female	Age-standardized	Pulmonary Arterial Hypertension	Rate	2007	0.272732	0.365174	0.198761
1392	Deaths	Saint Lucia	Female	Age-standardized	Pulmonary Arterial Hypertension	Rate	2008	0.26161	0.350316	0.193009
1393	Deaths	Saint Lucia	Female	Age-standardized	Pulmonary Arterial Hypertension	Rate	2009	0.237774	0.317336	0.177336
1394	Deaths	Saint Lucia	Female	Age-standardized	Pulmonary Arterial Hypertension	Rate	2010	0.212365	0.284535	0.157061
1395	Deaths	Saint Lucia	Female	Age-standardized	Pulmonary Arterial Hypertension	Rate	2011	0.184598	0.247377	0.136143
1396	Deaths	Saint Lucia	Female	Age-standardized	Pulmonary Arterial Hypertension	Rate	2012	0.16739	0.225191	0.122304
1397	Deaths	Saint Lucia	Female	Age-standardized	Pulmonary Arterial Hypertension	Rate	2013	0.148831	0.199694	0.108243
1398	Deaths	Saint Lucia	Female	Age-standardized	Pulmonary Arterial Hypertension	Rate	2014	0.146651	0.199306	0.106187
1399	Deaths	Saint Lucia	Female	Age-standardized	Pulmonary Arterial Hypertension	Rate	2015	0.137026	0.187423	0.0978346
1400	Deaths	Saint Lucia	Female	Age-standardized	Pulmonary Arterial Hypertension	Rate	2016	0.136222	0.186944	0.0964555
1401	Deaths	Saint Lucia	Female	Age-standardized	Pulmonary Arterial Hypertension	Rate	2017	0.13655	0.188231	0.0956161
1402	Deaths	Saint Lucia	Female	Age-standardized	Pulmonary Arterial Hypertension	Rate	2018	0.135684	0.188131	0.0942679
1403	Deaths	Saint Lucia	Female	Age-standardized	Pulmonary Arterial Hypertension	Rate	2019	0.13516	0.18967	0.0932251
1404	Deaths	Saint Lucia	Female	Age-standardized	Pulmonary Arterial Hypertension	Rate	2021	0.136362	0.191421	0.0912241
1405	Deaths	Saint Lucia	Female	Age-standardized	Pulmonary Arterial Hypertension	Rate	1996	0.448967	0.601044	0.325705
1406	Deaths	Saint Lucia	Female	Age-standardized	Pulmonary Arterial Hypertension	Rate	2002	0.350578	0.470998	0.257513
1407	Deaths	Saint Lucia	Female	Age-standardized	Pulmonary Arterial Hypertension	Rate	1993	0.446302	0.604545	0.313702
1408	Deaths	Saint Lucia	Female	Age-standardized	Pulmonary Arterial Hypertension	Rate	2020	0.136196	0.189917	0.0920541
1409	Deaths	Canada	Female	Age-standardized	Pulmonary Arterial Hypertension	Rate	1990	0.129751	0.170279	0.097158
1410	Deaths	Canada	Female	Age-standardized	Pulmonary Arterial Hypertension	Rate	1991	0.13941	0.183007	0.105212
1411	Deaths	Canada	Female	Age-standardized	Pulmonary Arterial Hypertension	Rate	1992	0.144068	0.188513	0.108001
1412	Deaths	Canada	Female	Age-standardized	Pulmonary Arterial Hypertension	Rate	1994	0.155774	0.20441	0.115991
1413	Deaths	Canada	Female	Age-standardized	Pulmonary Arterial Hypertension	Rate	1995	0.16687	0.218053	0.1252
1414	Deaths	Canada	Female	Age-standardized	Pulmonary Arterial Hypertension	Rate	1999	0.201786	0.26326	0.152308
1415	Deaths	Canada	Female	Age-standardized	Pulmonary Arterial Hypertension	Rate	1998	0.186877	0.243316	0.141398
1416	Deaths	Canada	Female	Age-standardized	Pulmonary Arterial Hypertension	Rate	1997	0.184486	0.240047	0.138789
1417	Deaths	Canada	Female	Age-standardized	Pulmonary Arterial Hypertension	Rate	2000	0.212414	0.276445	0.160975
1418	Deaths	Canada	Female	Age-standardized	Pulmonary Arterial Hypertension	Rate	2001	0.203972	0.265667	0.155067
1419	Deaths	Canada	Female	Age-standardized	Pulmonary Arterial Hypertension	Rate	2003	0.13843	0.180687	0.104411
1420	Deaths	Canada	Female	Age-standardized	Pulmonary Arterial Hypertension	Rate	2004	0.113801	0.148397	0.0854754
1421	Deaths	Canada	Female	Age-standardized	Pulmonary Arterial Hypertension	Rate	2005	0.102767	0.134467	0.0770917
1422	Deaths	Canada	Female	Age-standardized	Pulmonary Arterial Hypertension	Rate	2006	0.0939422	0.122376	0.0703445
1423	Deaths	Canada	Female	Age-standardized	Pulmonary Arterial Hypertension	Rate	2007	0.0859758	0.11259	0.0641998
1424	Deaths	Canada	Female	Age-standardized	Pulmonary Arterial Hypertension	Rate	2008	0.0844475	0.110995	0.0630693
1425	Deaths	Canada	Female	Age-standardized	Pulmonary Arterial Hypertension	Rate	2009	0.0815679	0.107896	0.0610278
1426	Deaths	Canada	Female	Age-standardized	Pulmonary Arterial Hypertension	Rate	2010	0.07884	0.104931	0.0584885
1427	Deaths	Canada	Female	Age-standardized	Pulmonary Arterial Hypertension	Rate	2011	0.0759209	0.100853	0.0560526
1428	Deaths	Canada	Female	Age-standardized	Pulmonary Arterial Hypertension	Rate	2012	0.0738327	0.0978252	0.0546558
1429	Deaths	Canada	Female	Age-standardized	Pulmonary Arterial Hypertension	Rate	2013	0.0735982	0.09742	0.0540609
1430	Deaths	Canada	Female	Age-standardized	Pulmonary Arterial Hypertension	Rate	2014	0.0749906	0.0989224	0.0549023
1431	Deaths	Canada	Female	Age-standardized	Pulmonary Arterial Hypertension	Rate	2015	0.0753018	0.10031	0.0550336
1432	Deaths	Canada	Female	Age-standardized	Pulmonary Arterial Hypertension	Rate	2016	0.076611	0.102135	0.0563111
1433	Deaths	Canada	Female	Age-standardized	Pulmonary Arterial Hypertension	Rate	2017	0.0759534	0.101189	0.055545
1434	Deaths	Canada	Female	Age-standardized	Pulmonary Arterial Hypertension	Rate	2018	0.0759794	0.101513	0.0554622
1435	Deaths	Canada	Female	Age-standardized	Pulmonary Arterial Hypertension	Rate	2019	0.0737858	0.0981424	0.0537789
1436	Deaths	Canada	Female	Age-standardized	Pulmonary Arterial Hypertension	Rate	2021	0.0734405	0.0993476	0.0529258
1437	Deaths	Canada	Female	Age-standardized	Pulmonary Arterial Hypertension	Rate	1996	0.18106	0.236124	0.136405
1438	Deaths	Canada	Female	Age-standardized	Pulmonary Arterial Hypertension	Rate	2002	0.178919	0.233313	0.135197
1439	Deaths	Canada	Female	Age-standardized	Pulmonary Arterial Hypertension	Rate	1993	0.14737	0.193087	0.109473
1440	Deaths	Canada	Female	Age-standardized	Pulmonary Arterial Hypertension	Rate	2020	0.0759105	0.101397	0.0550825
1441	Deaths	Viet Nam	Female	Age-standardized	Pulmonary Arterial Hypertension	Rate	1990	0.0886214	0.220621	0.038631
1442	Deaths	Viet Nam	Female	Age-standardized	Pulmonary Arterial Hypertension	Rate	1991	0.0878709	0.219862	0.0383025
1443	Deaths	Viet Nam	Female	Age-standardized	Pulmonary Arterial Hypertension	Rate	1992	0.0871779	0.217002	0.0379987
1444	Deaths	Viet Nam	Female	Age-standardized	Pulmonary Arterial Hypertension	Rate	1994	0.0855166	0.21074	0.0368899
1445	Deaths	Viet Nam	Female	Age-standardized	Pulmonary Arterial Hypertension	Rate	1995	0.0848546	0.205469	0.0365027
1446	Deaths	Viet Nam	Female	Age-standardized	Pulmonary Arterial Hypertension	Rate	1999	0.0815503	0.189163	0.0334379
1447	Deaths	Viet Nam	Female	Age-standardized	Pulmonary Arterial Hypertension	Rate	1998	0.0822271	0.191705	0.0342347
1448	Deaths	Viet Nam	Female	Age-standardized	Pulmonary Arterial Hypertension	Rate	1997	0.0828842	0.195189	0.0349424
1449	Deaths	Viet Nam	Female	Age-standardized	Pulmonary Arterial Hypertension	Rate	2000	0.0805622	0.185286	0.0322281
1450	Deaths	Viet Nam	Female	Age-standardized	Pulmonary Arterial Hypertension	Rate	2001	0.0800034	0.18067	0.0316717
1451	Deaths	Viet Nam	Female	Age-standardized	Pulmonary Arterial Hypertension	Rate	2003	0.0781807	0.176004	0.0307123
1452	Deaths	Viet Nam	Female	Age-standardized	Pulmonary Arterial Hypertension	Rate	2004	0.0773915	0.173376	0.0303098
1453	Deaths	Viet Nam	Female	Age-standardized	Pulmonary Arterial Hypertension	Rate	2005	0.0762083	0.171974	0.0297933
1454	Deaths	Viet Nam	Female	Age-standardized	Pulmonary Arterial Hypertension	Rate	2006	0.0749033	0.169526	0.0294243
1455	Deaths	Viet Nam	Female	Age-standardized	Pulmonary Arterial Hypertension	Rate	2007	0.0737153	0.164513	0.0288976
1456	Deaths	Viet Nam	Female	Age-standardized	Pulmonary Arterial Hypertension	Rate	2008	0.0724835	0.161006	0.0288007
1457	Deaths	Viet Nam	Female	Age-standardized	Pulmonary Arterial Hypertension	Rate	2009	0.0718882	0.160698	0.0284118
1458	Deaths	Viet Nam	Female	Age-standardized	Pulmonary Arterial Hypertension	Rate	2010	0.0714343	0.160791	0.0281715
1459	Deaths	Viet Nam	Female	Age-standardized	Pulmonary Arterial Hypertension	Rate	2011	0.0710605	0.157711	0.0274392
1460	Deaths	Viet Nam	Female	Age-standardized	Pulmonary Arterial Hypertension	Rate	2012	0.0705965	0.156117	0.0269859
1461	Deaths	Viet Nam	Female	Age-standardized	Pulmonary Arterial Hypertension	Rate	2013	0.0706932	0.15722	0.0271896
1462	Deaths	Viet Nam	Female	Age-standardized	Pulmonary Arterial Hypertension	Rate	2014	0.0701219	0.155044	0.0267926
1463	Deaths	Viet Nam	Female	Age-standardized	Pulmonary Arterial Hypertension	Rate	2015	0.0698952	0.154111	0.0263009
1464	Deaths	Viet Nam	Female	Age-standardized	Pulmonary Arterial Hypertension	Rate	2016	0.0694958	0.154129	0.0263265
1465	Deaths	Viet Nam	Female	Age-standardized	Pulmonary Arterial Hypertension	Rate	2017	0.0688959	0.153605	0.0263706
1466	Deaths	Viet Nam	Female	Age-standardized	Pulmonary Arterial Hypertension	Rate	2018	0.0682819	0.153498	0.0263803
1467	Deaths	Viet Nam	Female	Age-standardized	Pulmonary Arterial Hypertension	Rate	2019	0.0676414	0.151247	0.0260494
1468	Deaths	Viet Nam	Female	Age-standardized	Pulmonary Arterial Hypertension	Rate	2021	0.0668756	0.146483	0.0262111
1469	Deaths	Viet Nam	Female	Age-standardized	Pulmonary Arterial Hypertension	Rate	1996	0.0837168	0.201606	0.0357939
1470	Deaths	Viet Nam	Female	Age-standardized	Pulmonary Arterial Hypertension	Rate	2002	0.0789805	0.178918	0.0310128
1471	Deaths	Viet Nam	Female	Age-standardized	Pulmonary Arterial Hypertension	Rate	1993	0.0864595	0.212946	0.0376239
1472	Deaths	Viet Nam	Female	Age-standardized	Pulmonary Arterial Hypertension	Rate	2020	0.0673904	0.148887	0.0264409
1473	Deaths	Bermuda	Female	Age-standardized	Pulmonary Arterial Hypertension	Rate	1990	0.810501	1.17548	0.542913
1474	Deaths	Bermuda	Female	Age-standardized	Pulmonary Arterial Hypertension	Rate	1991	0.811793	1.17759	0.552276
1475	Deaths	Bermuda	Female	Age-standardized	Pulmonary Arterial Hypertension	Rate	1992	0.781727	1.10856	0.536702
1476	Deaths	Bermuda	Female	Age-standardized	Pulmonary Arterial Hypertension	Rate	1994	0.750447	1.01714	0.533221
1477	Deaths	Bermuda	Female	Age-standardized	Pulmonary Arterial Hypertension	Rate	1995	0.776626	1.04522	0.562201
1478	Deaths	Bermuda	Female	Age-standardized	Pulmonary Arterial Hypertension	Rate	1999	0.684096	0.914794	0.495155
1479	Deaths	Bermuda	Female	Age-standardized	Pulmonary Arterial Hypertension	Rate	1998	0.70526	0.948866	0.514285
1480	Deaths	Bermuda	Female	Age-standardized	Pulmonary Arterial Hypertension	Rate	1997	0.754491	1.00925	0.550499
1481	Deaths	Bermuda	Female	Age-standardized	Pulmonary Arterial Hypertension	Rate	2000	0.695969	0.927709	0.504287
1482	Deaths	Bermuda	Female	Age-standardized	Pulmonary Arterial Hypertension	Rate	2001	0.660162	0.882985	0.480929
1483	Deaths	Bermuda	Female	Age-standardized	Pulmonary Arterial Hypertension	Rate	2003	0.596981	0.787632	0.440131
1484	Deaths	Bermuda	Female	Age-standardized	Pulmonary Arterial Hypertension	Rate	2004	0.526286	0.695225	0.386104
1485	Deaths	Bermuda	Female	Age-standardized	Pulmonary Arterial Hypertension	Rate	2005	0.462526	0.614596	0.336443
1486	Deaths	Bermuda	Female	Age-standardized	Pulmonary Arterial Hypertension	Rate	2006	0.419016	0.557915	0.303257
1487	Deaths	Bermuda	Female	Age-standardized	Pulmonary Arterial Hypertension	Rate	2007	0.383979	0.510966	0.276811
1488	Deaths	Bermuda	Female	Age-standardized	Pulmonary Arterial Hypertension	Rate	2008	0.351888	0.4727	0.253686
1489	Deaths	Bermuda	Female	Age-standardized	Pulmonary Arterial Hypertension	Rate	2009	0.320869	0.435966	0.229186
1490	Deaths	Bermuda	Female	Age-standardized	Pulmonary Arterial Hypertension	Rate	2010	0.296376	0.400234	0.211277
1491	Deaths	Bermuda	Female	Age-standardized	Pulmonary Arterial Hypertension	Rate	2011	0.267301	0.361383	0.188507
1492	Deaths	Bermuda	Female	Age-standardized	Pulmonary Arterial Hypertension	Rate	2012	0.24488	0.331885	0.172318
1493	Deaths	Bermuda	Female	Age-standardized	Pulmonary Arterial Hypertension	Rate	2013	0.221605	0.301427	0.157035
1494	Deaths	Bermuda	Female	Age-standardized	Pulmonary Arterial Hypertension	Rate	2014	0.218954	0.296545	0.154998
1495	Deaths	Bermuda	Female	Age-standardized	Pulmonary Arterial Hypertension	Rate	2015	0.210807	0.285748	0.150303
1496	Deaths	Bermuda	Female	Age-standardized	Pulmonary Arterial Hypertension	Rate	2016	0.20515	0.278641	0.145131
1497	Deaths	Bermuda	Female	Age-standardized	Pulmonary Arterial Hypertension	Rate	2017	0.221799	0.301695	0.156668
1498	Deaths	Bermuda	Female	Age-standardized	Pulmonary Arterial Hypertension	Rate	2018	0.221235	0.303009	0.155664
1499	Deaths	Bermuda	Female	Age-standardized	Pulmonary Arterial Hypertension	Rate	2019	0.220164	0.302725	0.153025
1500	Deaths	Bermuda	Female	Age-standardized	Pulmonary Arterial Hypertension	Rate	2021	0.219049	0.309439	0.14881
1501	Deaths	Bermuda	Female	Age-standardized	Pulmonary Arterial Hypertension	Rate	1996	0.783314	1.04856	0.572669
1502	Deaths	Bermuda	Female	Age-standardized	Pulmonary Arterial Hypertension	Rate	2002	0.650667	0.860692	0.475563
1503	Deaths	Bermuda	Female	Age-standardized	Pulmonary Arterial Hypertension	Rate	1993	0.755833	1.04215	0.530452
1504	Deaths	Bermuda	Female	Age-standardized	Pulmonary Arterial Hypertension	Rate	2020	0.203402	0.297098	0.0851248
1505	Deaths	Ecuador	Female	Age-standardized	Pulmonary Arterial Hypertension	Rate	1990	0.11484	0.179425	0.0711313
1506	Deaths	Ecuador	Female	Age-standardized	Pulmonary Arterial Hypertension	Rate	1991	0.119069	0.186948	0.0760546
1507	Deaths	Ecuador	Female	Age-standardized	Pulmonary Arterial Hypertension	Rate	1992	0.124002	0.196051	0.0803108
1508	Deaths	Ecuador	Female	Age-standardized	Pulmonary Arterial Hypertension	Rate	1994	0.128055	0.193684	0.0866872
1509	Deaths	Ecuador	Female	Age-standardized	Pulmonary Arterial Hypertension	Rate	1995	0.124494	0.182146	0.0872631
1510	Deaths	Ecuador	Female	Age-standardized	Pulmonary Arterial Hypertension	Rate	1999	0.119052	0.162499	0.088671
1511	Deaths	Ecuador	Female	Age-standardized	Pulmonary Arterial Hypertension	Rate	1998	0.123161	0.168507	0.0912456
1512	Deaths	Ecuador	Female	Age-standardized	Pulmonary Arterial Hypertension	Rate	1997	0.122018	0.167188	0.0896527
1513	Deaths	Ecuador	Female	Age-standardized	Pulmonary Arterial Hypertension	Rate	2000	0.123616	0.169276	0.0902515
1514	Deaths	Ecuador	Female	Age-standardized	Pulmonary Arterial Hypertension	Rate	2001	0.129946	0.181116	0.0934495
1515	Deaths	Ecuador	Female	Age-standardized	Pulmonary Arterial Hypertension	Rate	2003	0.135571	0.190483	0.0972747
1516	Deaths	Ecuador	Female	Age-standardized	Pulmonary Arterial Hypertension	Rate	2004	0.136955	0.192707	0.0983958
1517	Deaths	Ecuador	Female	Age-standardized	Pulmonary Arterial Hypertension	Rate	2005	0.138044	0.196598	0.0986945
1518	Deaths	Ecuador	Female	Age-standardized	Pulmonary Arterial Hypertension	Rate	2006	0.136115	0.192441	0.097134
1519	Deaths	Ecuador	Female	Age-standardized	Pulmonary Arterial Hypertension	Rate	2007	0.133284	0.187185	0.0959428
1520	Deaths	Ecuador	Female	Age-standardized	Pulmonary Arterial Hypertension	Rate	2008	0.134997	0.185747	0.097396
1521	Deaths	Ecuador	Female	Age-standardized	Pulmonary Arterial Hypertension	Rate	2009	0.132673	0.180011	0.0959754
1522	Deaths	Ecuador	Female	Age-standardized	Pulmonary Arterial Hypertension	Rate	2010	0.133343	0.180313	0.0967735
1523	Deaths	Ecuador	Female	Age-standardized	Pulmonary Arterial Hypertension	Rate	2011	0.129649	0.172624	0.0952998
1524	Deaths	Ecuador	Female	Age-standardized	Pulmonary Arterial Hypertension	Rate	2012	0.133105	0.175578	0.0987082
1525	Deaths	Ecuador	Female	Age-standardized	Pulmonary Arterial Hypertension	Rate	2013	0.132588	0.174222	0.0993969
1526	Deaths	Ecuador	Female	Age-standardized	Pulmonary Arterial Hypertension	Rate	2014	0.127717	0.167683	0.0960653
1527	Deaths	Ecuador	Female	Age-standardized	Pulmonary Arterial Hypertension	Rate	2015	0.111191	0.144686	0.0838689
1528	Deaths	Ecuador	Female	Age-standardized	Pulmonary Arterial Hypertension	Rate	2016	0.0917694	0.119861	0.0694293
1529	Deaths	Ecuador	Female	Age-standardized	Pulmonary Arterial Hypertension	Rate	2017	0.0831982	0.108807	0.0627261
1530	Deaths	Ecuador	Female	Age-standardized	Pulmonary Arterial Hypertension	Rate	2018	0.0777895	0.102059	0.0584567
1531	Deaths	Ecuador	Female	Age-standardized	Pulmonary Arterial Hypertension	Rate	2019	0.0738547	0.0967888	0.054929
1532	Deaths	Ecuador	Female	Age-standardized	Pulmonary Arterial Hypertension	Rate	2021	0.0651214	0.0919456	0.0445038
1533	Deaths	Ecuador	Female	Age-standardized	Pulmonary Arterial Hypertension	Rate	1996	0.125449	0.179248	0.0908299
1534	Deaths	Ecuador	Female	Age-standardized	Pulmonary Arterial Hypertension	Rate	2002	0.134621	0.188597	0.096689
1535	Deaths	Ecuador	Female	Age-standardized	Pulmonary Arterial Hypertension	Rate	1993	0.122982	0.190801	0.0810489
1536	Deaths	Ecuador	Female	Age-standardized	Pulmonary Arterial Hypertension	Rate	2020	0.0633358	0.0869635	0.0432818
1537	Deaths	Nepal	Female	Age-standardized	Pulmonary Arterial Hypertension	Rate	1990	0.105639	0.261406	0.0247311
1538	Deaths	Nepal	Female	Age-standardized	Pulmonary Arterial Hypertension	Rate	1991	0.105894	0.260227	0.0252961
1539	Deaths	Nepal	Female	Age-standardized	Pulmonary Arterial Hypertension	Rate	1992	0.106354	0.263853	0.0256566
1540	Deaths	Nepal	Female	Age-standardized	Pulmonary Arterial Hypertension	Rate	1994	0.108698	0.268818	0.0275401
1541	Deaths	Nepal	Female	Age-standardized	Pulmonary Arterial Hypertension	Rate	1995	0.107493	0.265058	0.028002
1542	Deaths	Nepal	Female	Age-standardized	Pulmonary Arterial Hypertension	Rate	1999	0.107215	0.263483	0.0309247
1543	Deaths	Nepal	Female	Age-standardized	Pulmonary Arterial Hypertension	Rate	1998	0.106787	0.261615	0.029646
1544	Deaths	Nepal	Female	Age-standardized	Pulmonary Arterial Hypertension	Rate	1997	0.106832	0.260445	0.0288829
1545	Deaths	Nepal	Female	Age-standardized	Pulmonary Arterial Hypertension	Rate	2000	0.10591	0.258621	0.0316644
1546	Deaths	Nepal	Female	Age-standardized	Pulmonary Arterial Hypertension	Rate	2001	0.105433	0.256049	0.0324584
1547	Deaths	Nepal	Female	Age-standardized	Pulmonary Arterial Hypertension	Rate	2003	0.108422	0.261173	0.0349456
1548	Deaths	Nepal	Female	Age-standardized	Pulmonary Arterial Hypertension	Rate	2004	0.108318	0.258217	0.0355094
1549	Deaths	Nepal	Female	Age-standardized	Pulmonary Arterial Hypertension	Rate	2005	0.109096	0.255224	0.0361776
1550	Deaths	Nepal	Female	Age-standardized	Pulmonary Arterial Hypertension	Rate	2006	0.108982	0.254201	0.0373152
1551	Deaths	Nepal	Female	Age-standardized	Pulmonary Arterial Hypertension	Rate	2007	0.108958	0.253993	0.0385823
1552	Deaths	Nepal	Female	Age-standardized	Pulmonary Arterial Hypertension	Rate	2008	0.109151	0.249451	0.0399101
1553	Deaths	Nepal	Female	Age-standardized	Pulmonary Arterial Hypertension	Rate	2009	0.109429	0.247319	0.0410964
1554	Deaths	Nepal	Female	Age-standardized	Pulmonary Arterial Hypertension	Rate	2010	0.110053	0.247921	0.0418478
1555	Deaths	Nepal	Female	Age-standardized	Pulmonary Arterial Hypertension	Rate	2011	0.110277	0.248953	0.0429757
1556	Deaths	Nepal	Female	Age-standardized	Pulmonary Arterial Hypertension	Rate	2012	0.111243	0.250232	0.0440669
1557	Deaths	Nepal	Female	Age-standardized	Pulmonary Arterial Hypertension	Rate	2013	0.112601	0.252578	0.0457429
1558	Deaths	Nepal	Female	Age-standardized	Pulmonary Arterial Hypertension	Rate	2014	0.113548	0.252699	0.0469963
1559	Deaths	Nepal	Female	Age-standardized	Pulmonary Arterial Hypertension	Rate	2015	0.115182	0.260776	0.0472528
1560	Deaths	Nepal	Female	Age-standardized	Pulmonary Arterial Hypertension	Rate	2016	0.115432	0.261031	0.0476258
1561	Deaths	Nepal	Female	Age-standardized	Pulmonary Arterial Hypertension	Rate	2017	0.115002	0.262977	0.0468358
1562	Deaths	Nepal	Female	Age-standardized	Pulmonary Arterial Hypertension	Rate	2018	0.114301	0.258458	0.0466313
1563	Deaths	Nepal	Female	Age-standardized	Pulmonary Arterial Hypertension	Rate	2019	0.113671	0.253072	0.047024
1564	Deaths	Nepal	Female	Age-standardized	Pulmonary Arterial Hypertension	Rate	2021	0.112525	0.246398	0.0471198
1565	Deaths	Nepal	Female	Age-standardized	Pulmonary Arterial Hypertension	Rate	1996	0.106326	0.260526	0.0278533
1566	Deaths	Nepal	Female	Age-standardized	Pulmonary Arterial Hypertension	Rate	2002	0.106705	0.260638	0.0333594
1567	Deaths	Nepal	Female	Age-standardized	Pulmonary Arterial Hypertension	Rate	1993	0.107489	0.265042	0.0264275
1568	Deaths	Nepal	Female	Age-standardized	Pulmonary Arterial Hypertension	Rate	2020	0.113254	0.249265	0.0476601
1569	Deaths	Benin	Female	Age-standardized	Pulmonary Arterial Hypertension	Rate	1990	0.0468247	0.167184	0.0123693
1570	Deaths	Benin	Female	Age-standardized	Pulmonary Arterial Hypertension	Rate	1991	0.0472168	0.164975	0.0123394
1571	Deaths	Benin	Female	Age-standardized	Pulmonary Arterial Hypertension	Rate	1992	0.048	0.166133	0.012796
1572	Deaths	Benin	Female	Age-standardized	Pulmonary Arterial Hypertension	Rate	1994	0.049465	0.165194	0.0133525
1573	Deaths	Benin	Female	Age-standardized	Pulmonary Arterial Hypertension	Rate	1995	0.0504289	0.163937	0.0134907
1574	Deaths	Benin	Female	Age-standardized	Pulmonary Arterial Hypertension	Rate	1999	0.0514483	0.166982	0.0138775
1575	Deaths	Benin	Female	Age-standardized	Pulmonary Arterial Hypertension	Rate	1998	0.0520464	0.170067	0.0139768
1576	Deaths	Benin	Female	Age-standardized	Pulmonary Arterial Hypertension	Rate	1997	0.0516894	0.1689	0.0138524
1577	Deaths	Benin	Female	Age-standardized	Pulmonary Arterial Hypertension	Rate	2000	0.0516772	0.165328	0.0138324
1578	Deaths	Benin	Female	Age-standardized	Pulmonary Arterial Hypertension	Rate	2001	0.0503975	0.157201	0.0135806
1579	Deaths	Benin	Female	Age-standardized	Pulmonary Arterial Hypertension	Rate	2003	0.0477696	0.146664	0.0130127
1580	Deaths	Benin	Female	Age-standardized	Pulmonary Arterial Hypertension	Rate	2004	0.0465261	0.139656	0.0128324
1581	Deaths	Benin	Female	Age-standardized	Pulmonary Arterial Hypertension	Rate	2005	0.0455621	0.13263	0.0126571
1582	Deaths	Benin	Female	Age-standardized	Pulmonary Arterial Hypertension	Rate	2006	0.0450508	0.13099	0.0125652
1583	Deaths	Benin	Female	Age-standardized	Pulmonary Arterial Hypertension	Rate	2007	0.0453357	0.131948	0.0126939
1584	Deaths	Benin	Female	Age-standardized	Pulmonary Arterial Hypertension	Rate	2008	0.0452395	0.132241	0.0126827
1585	Deaths	Benin	Female	Age-standardized	Pulmonary Arterial Hypertension	Rate	2009	0.0458455	0.133181	0.0132511
1586	Deaths	Benin	Female	Age-standardized	Pulmonary Arterial Hypertension	Rate	2010	0.046494	0.133398	0.013446
1587	Deaths	Benin	Female	Age-standardized	Pulmonary Arterial Hypertension	Rate	2011	0.0472665	0.137043	0.0137956
1588	Deaths	Benin	Female	Age-standardized	Pulmonary Arterial Hypertension	Rate	2012	0.0477379	0.137023	0.0140653
1589	Deaths	Benin	Female	Age-standardized	Pulmonary Arterial Hypertension	Rate	2013	0.0469502	0.134588	0.0138783
1590	Deaths	Benin	Female	Age-standardized	Pulmonary Arterial Hypertension	Rate	2014	0.0465229	0.133717	0.0137411
1591	Deaths	Benin	Female	Age-standardized	Pulmonary Arterial Hypertension	Rate	2015	0.0460066	0.130727	0.013641
1592	Deaths	Benin	Female	Age-standardized	Pulmonary Arterial Hypertension	Rate	2016	0.0455908	0.129578	0.0135273
1593	Deaths	Benin	Female	Age-standardized	Pulmonary Arterial Hypertension	Rate	2017	0.0444346	0.125049	0.0132064
1594	Deaths	Benin	Female	Age-standardized	Pulmonary Arterial Hypertension	Rate	2018	0.0430435	0.11915	0.012791
1595	Deaths	Benin	Female	Age-standardized	Pulmonary Arterial Hypertension	Rate	2019	0.0430437	0.120577	0.0126943
1596	Deaths	Benin	Female	Age-standardized	Pulmonary Arterial Hypertension	Rate	2021	0.0431173	0.116711	0.012633
1597	Deaths	Benin	Female	Age-standardized	Pulmonary Arterial Hypertension	Rate	1996	0.0509771	0.165605	0.0137071
1598	Deaths	Benin	Female	Age-standardized	Pulmonary Arterial Hypertension	Rate	2002	0.0490462	0.152582	0.0133487
1599	Deaths	Benin	Female	Age-standardized	Pulmonary Arterial Hypertension	Rate	1993	0.0485266	0.16511	0.0130406
1600	Deaths	Benin	Female	Age-standardized	Pulmonary Arterial Hypertension	Rate	2020	0.0435233	0.12047	0.0129154
1601	Deaths	Republic of Korea	Female	Age-standardized	Pulmonary Arterial Hypertension	Rate	1990	0.0756192	0.137182	0.0365195
1602	Deaths	Republic of Korea	Female	Age-standardized	Pulmonary Arterial Hypertension	Rate	1991	0.0730551	0.129873	0.0362449
1603	Deaths	Republic of Korea	Female	Age-standardized	Pulmonary Arterial Hypertension	Rate	1992	0.0695432	0.123324	0.0354988
1604	Deaths	Republic of Korea	Female	Age-standardized	Pulmonary Arterial Hypertension	Rate	1994	0.0660084	0.1153	0.0352158
1605	Deaths	Republic of Korea	Female	Age-standardized	Pulmonary Arterial Hypertension	Rate	1995	0.0658842	0.115269	0.0354076
1606	Deaths	Republic of Korea	Female	Age-standardized	Pulmonary Arterial Hypertension	Rate	1999	0.0588298	0.102046	0.0337013
1607	Deaths	Republic of Korea	Female	Age-standardized	Pulmonary Arterial Hypertension	Rate	1998	0.0604405	0.104628	0.0342003
1608	Deaths	Republic of Korea	Female	Age-standardized	Pulmonary Arterial Hypertension	Rate	1997	0.0625216	0.108274	0.0348528
1609	Deaths	Republic of Korea	Female	Age-standardized	Pulmonary Arterial Hypertension	Rate	2000	0.0568428	0.0985364	0.0326209
1610	Deaths	Republic of Korea	Female	Age-standardized	Pulmonary Arterial Hypertension	Rate	2001	0.0550662	0.0969896	0.0316537
1611	Deaths	Republic of Korea	Female	Age-standardized	Pulmonary Arterial Hypertension	Rate	2003	0.0519936	0.0913419	0.0296982
1612	Deaths	Republic of Korea	Female	Age-standardized	Pulmonary Arterial Hypertension	Rate	2004	0.0515481	0.0905952	0.0293925
1613	Deaths	Republic of Korea	Female	Age-standardized	Pulmonary Arterial Hypertension	Rate	2005	0.0500863	0.087901	0.0284555
1614	Deaths	Republic of Korea	Female	Age-standardized	Pulmonary Arterial Hypertension	Rate	2006	0.0509549	0.0903767	0.0286977
1615	Deaths	Republic of Korea	Female	Age-standardized	Pulmonary Arterial Hypertension	Rate	2007	0.0501392	0.0870725	0.0281568
1616	Deaths	Republic of Korea	Female	Age-standardized	Pulmonary Arterial Hypertension	Rate	2008	0.0518061	0.089486	0.0288555
1617	Deaths	Republic of Korea	Female	Age-standardized	Pulmonary Arterial Hypertension	Rate	2009	0.0513825	0.0882582	0.0282134
1618	Deaths	Republic of Korea	Female	Age-standardized	Pulmonary Arterial Hypertension	Rate	2010	0.0504353	0.0864885	0.0275587
1619	Deaths	Republic of Korea	Female	Age-standardized	Pulmonary Arterial Hypertension	Rate	2011	0.0481335	0.0826208	0.0265056
1620	Deaths	Republic of Korea	Female	Age-standardized	Pulmonary Arterial Hypertension	Rate	2012	0.0461793	0.080091	0.0257496
1621	Deaths	Republic of Korea	Female	Age-standardized	Pulmonary Arterial Hypertension	Rate	2013	0.0447188	0.0778034	0.0247203
1622	Deaths	Republic of Korea	Female	Age-standardized	Pulmonary Arterial Hypertension	Rate	2014	0.0435854	0.0757667	0.0240472
1623	Deaths	Republic of Korea	Female	Age-standardized	Pulmonary Arterial Hypertension	Rate	2015	0.0420658	0.0743953	0.023
1624	Deaths	Republic of Korea	Female	Age-standardized	Pulmonary Arterial Hypertension	Rate	2016	0.0413737	0.0739959	0.0228238
1625	Deaths	Republic of Korea	Female	Age-standardized	Pulmonary Arterial Hypertension	Rate	2017	0.0393458	0.0722825	0.0216342
1626	Deaths	Republic of Korea	Female	Age-standardized	Pulmonary Arterial Hypertension	Rate	2018	0.039992	0.0744035	0.0220755
1627	Deaths	Republic of Korea	Female	Age-standardized	Pulmonary Arterial Hypertension	Rate	2019	0.0400392	0.0752553	0.021688
1628	Deaths	Republic of Korea	Female	Age-standardized	Pulmonary Arterial Hypertension	Rate	2021	0.039128	0.0726855	0.0206313
1629	Deaths	Republic of Korea	Female	Age-standardized	Pulmonary Arterial Hypertension	Rate	1996	0.0639204	0.111222	0.0351211
1630	Deaths	Republic of Korea	Female	Age-standardized	Pulmonary Arterial Hypertension	Rate	2002	0.0535626	0.0948833	0.0307117
1631	Deaths	Republic of Korea	Female	Age-standardized	Pulmonary Arterial Hypertension	Rate	1993	0.0672273	0.11844	0.0352137
1632	Deaths	Republic of Korea	Female	Age-standardized	Pulmonary Arterial Hypertension	Rate	2020	0.0409972	0.0765624	0.0221123
1633	Deaths	Sao Tome and Principe	Female	Age-standardized	Pulmonary Arterial Hypertension	Rate	1990	0.0614875	0.174049	0.0170668
1634	Deaths	Sao Tome and Principe	Female	Age-standardized	Pulmonary Arterial Hypertension	Rate	1991	0.0623135	0.174073	0.0180806
1635	Deaths	Sao Tome and Principe	Female	Age-standardized	Pulmonary Arterial Hypertension	Rate	1992	0.0651848	0.180621	0.0187548
1636	Deaths	Sao Tome and Principe	Female	Age-standardized	Pulmonary Arterial Hypertension	Rate	1994	0.0685962	0.186656	0.0205219
1637	Deaths	Sao Tome and Principe	Female	Age-standardized	Pulmonary Arterial Hypertension	Rate	1995	0.0584062	0.162406	0.0181728
1638	Deaths	Sao Tome and Principe	Female	Age-standardized	Pulmonary Arterial Hypertension	Rate	1999	0.0887145	0.250646	0.0293416
1639	Deaths	Sao Tome and Principe	Female	Age-standardized	Pulmonary Arterial Hypertension	Rate	1998	0.0800334	0.220261	0.0258188
1640	Deaths	Sao Tome and Principe	Female	Age-standardized	Pulmonary Arterial Hypertension	Rate	1997	0.0692451	0.19213	0.0221952
1641	Deaths	Sao Tome and Principe	Female	Age-standardized	Pulmonary Arterial Hypertension	Rate	2000	0.0864885	0.24313	0.0287745
1642	Deaths	Sao Tome and Principe	Female	Age-standardized	Pulmonary Arterial Hypertension	Rate	2001	0.0935102	0.263118	0.0316161
1643	Deaths	Sao Tome and Principe	Female	Age-standardized	Pulmonary Arterial Hypertension	Rate	2003	0.0900535	0.244588	0.0310548
1644	Deaths	Sao Tome and Principe	Female	Age-standardized	Pulmonary Arterial Hypertension	Rate	2004	0.0891375	0.243079	0.0312363
1645	Deaths	Sao Tome and Principe	Female	Age-standardized	Pulmonary Arterial Hypertension	Rate	2005	0.0758438	0.201178	0.0260617
1646	Deaths	Sao Tome and Principe	Female	Age-standardized	Pulmonary Arterial Hypertension	Rate	2006	0.0870416	0.233159	0.0302604
1647	Deaths	Sao Tome and Principe	Female	Age-standardized	Pulmonary Arterial Hypertension	Rate	2007	0.0873711	0.237617	0.0301075
1648	Deaths	Sao Tome and Principe	Female	Age-standardized	Pulmonary Arterial Hypertension	Rate	2008	0.0792921	0.218273	0.0273872
1649	Deaths	Sao Tome and Principe	Female	Age-standardized	Pulmonary Arterial Hypertension	Rate	2009	0.0772033	0.213269	0.0266786
1650	Deaths	Sao Tome and Principe	Female	Age-standardized	Pulmonary Arterial Hypertension	Rate	2010	0.0802373	0.225355	0.0274821
1651	Deaths	Sao Tome and Principe	Female	Age-standardized	Pulmonary Arterial Hypertension	Rate	2011	0.0723897	0.195312	0.024721
1652	Deaths	Sao Tome and Principe	Female	Age-standardized	Pulmonary Arterial Hypertension	Rate	2012	0.0664757	0.17566	0.0227771
1653	Deaths	Sao Tome and Principe	Female	Age-standardized	Pulmonary Arterial Hypertension	Rate	2013	0.0685172	0.182906	0.0237176
1654	Deaths	Sao Tome and Principe	Female	Age-standardized	Pulmonary Arterial Hypertension	Rate	2014	0.075151	0.208364	0.0258549
1655	Deaths	Sao Tome and Principe	Female	Age-standardized	Pulmonary Arterial Hypertension	Rate	2015	0.0732654	0.199752	0.0248442
1656	Deaths	Sao Tome and Principe	Female	Age-standardized	Pulmonary Arterial Hypertension	Rate	2016	0.0707863	0.196434	0.0236083
1657	Deaths	Sao Tome and Principe	Female	Age-standardized	Pulmonary Arterial Hypertension	Rate	2017	0.068641	0.190181	0.021561
1658	Deaths	Sao Tome and Principe	Female	Age-standardized	Pulmonary Arterial Hypertension	Rate	2018	0.0676565	0.183637	0.0211963
1659	Deaths	Sao Tome and Principe	Female	Age-standardized	Pulmonary Arterial Hypertension	Rate	2019	0.066756	0.179997	0.0207265
1660	Deaths	Sao Tome and Principe	Female	Age-standardized	Pulmonary Arterial Hypertension	Rate	2021	0.0649635	0.17004	0.0199264
1661	Deaths	Sao Tome and Principe	Female	Age-standardized	Pulmonary Arterial Hypertension	Rate	1996	0.0635579	0.176599	0.0201746
1662	Deaths	Sao Tome and Principe	Female	Age-standardized	Pulmonary Arterial Hypertension	Rate	2002	0.0949755	0.268662	0.0325029
1663	Deaths	Sao Tome and Principe	Female	Age-standardized	Pulmonary Arterial Hypertension	Rate	1993	0.0668919	0.180966	0.020078
1664	Deaths	Sao Tome and Principe	Female	Age-standardized	Pulmonary Arterial Hypertension	Rate	2020	0.0662671	0.176532	0.0204412
1665	Deaths	Panama	Female	Age-standardized	Pulmonary Arterial Hypertension	Rate	1990	0.0980377	0.137107	0.0676087
1666	Deaths	Panama	Female	Age-standardized	Pulmonary Arterial Hypertension	Rate	1991	0.0966756	0.135252	0.0662891
1667	Deaths	Panama	Female	Age-standardized	Pulmonary Arterial Hypertension	Rate	1992	0.100152	0.13948	0.0699366
1668	Deaths	Panama	Female	Age-standardized	Pulmonary Arterial Hypertension	Rate	1994	0.0943366	0.130625	0.0660958
1669	Deaths	Panama	Female	Age-standardized	Pulmonary Arterial Hypertension	Rate	1995	0.0986596	0.135205	0.0699836
1670	Deaths	Panama	Female	Age-standardized	Pulmonary Arterial Hypertension	Rate	1999	0.0986716	0.132733	0.0713301
1671	Deaths	Panama	Female	Age-standardized	Pulmonary Arterial Hypertension	Rate	1998	0.10439	0.141391	0.0755488
1672	Deaths	Panama	Female	Age-standardized	Pulmonary Arterial Hypertension	Rate	1997	0.107229	0.146248	0.0770635
1673	Deaths	Panama	Female	Age-standardized	Pulmonary Arterial Hypertension	Rate	2000	0.0957776	0.127754	0.0694988
1674	Deaths	Panama	Female	Age-standardized	Pulmonary Arterial Hypertension	Rate	2001	0.0961346	0.127359	0.0709951
1675	Deaths	Panama	Female	Age-standardized	Pulmonary Arterial Hypertension	Rate	2003	0.0885508	0.116874	0.0653149
1676	Deaths	Panama	Female	Age-standardized	Pulmonary Arterial Hypertension	Rate	2004	0.0875454	0.116479	0.0643741
1677	Deaths	Panama	Female	Age-standardized	Pulmonary Arterial Hypertension	Rate	2005	0.0833266	0.110718	0.0614588
1678	Deaths	Panama	Female	Age-standardized	Pulmonary Arterial Hypertension	Rate	2006	0.0806852	0.106269	0.0599802
1679	Deaths	Panama	Female	Age-standardized	Pulmonary Arterial Hypertension	Rate	2007	0.0720606	0.095458	0.0538404
1680	Deaths	Panama	Female	Age-standardized	Pulmonary Arterial Hypertension	Rate	2008	0.0634277	0.0837553	0.0469429
1681	Deaths	Panama	Female	Age-standardized	Pulmonary Arterial Hypertension	Rate	2009	0.0582334	0.0772088	0.0428657
1682	Deaths	Panama	Female	Age-standardized	Pulmonary Arterial Hypertension	Rate	2010	0.0532288	0.0711921	0.0389215
1683	Deaths	Panama	Female	Age-standardized	Pulmonary Arterial Hypertension	Rate	2011	0.0489461	0.0657624	0.0359172
1684	Deaths	Panama	Female	Age-standardized	Pulmonary Arterial Hypertension	Rate	2012	0.0455986	0.0612095	0.0333418
1685	Deaths	Panama	Female	Age-standardized	Pulmonary Arterial Hypertension	Rate	2013	0.0432756	0.0582968	0.0315357
1686	Deaths	Panama	Female	Age-standardized	Pulmonary Arterial Hypertension	Rate	2014	0.0389102	0.0522221	0.0283733
1687	Deaths	Panama	Female	Age-standardized	Pulmonary Arterial Hypertension	Rate	2015	0.038367	0.0514663	0.027667
1688	Deaths	Panama	Female	Age-standardized	Pulmonary Arterial Hypertension	Rate	2016	0.0377794	0.0503792	0.0274423
1689	Deaths	Panama	Female	Age-standardized	Pulmonary Arterial Hypertension	Rate	2017	0.0378703	0.0508741	0.0275015
1690	Deaths	Panama	Female	Age-standardized	Pulmonary Arterial Hypertension	Rate	2018	0.0339536	0.0457394	0.0244462
1691	Deaths	Panama	Female	Age-standardized	Pulmonary Arterial Hypertension	Rate	2019	0.0343945	0.0467687	0.0248225
1692	Deaths	Panama	Female	Age-standardized	Pulmonary Arterial Hypertension	Rate	2021	0.0349306	0.050196	0.0233322
1693	Deaths	Panama	Female	Age-standardized	Pulmonary Arterial Hypertension	Rate	1996	0.102212	0.139565	0.0727672
1694	Deaths	Panama	Female	Age-standardized	Pulmonary Arterial Hypertension	Rate	2002	0.0910898	0.12101	0.0670158
1695	Deaths	Panama	Female	Age-standardized	Pulmonary Arterial Hypertension	Rate	1993	0.0958785	0.133497	0.0673165
1696	Deaths	Panama	Female	Age-standardized	Pulmonary Arterial Hypertension	Rate	2020	0.035155	0.0481116	0.0252561
1697	Deaths	Thailand	Female	Age-standardized	Pulmonary Arterial Hypertension	Rate	1990	0.0605807	0.137162	0.0275112
1698	Deaths	Thailand	Female	Age-standardized	Pulmonary Arterial Hypertension	Rate	1991	0.061442	0.136331	0.0286049
1699	Deaths	Thailand	Female	Age-standardized	Pulmonary Arterial Hypertension	Rate	1992	0.0588293	0.129435	0.0279113
1700	Deaths	Thailand	Female	Age-standardized	Pulmonary Arterial Hypertension	Rate	1994	0.0592447	0.130743	0.0277505
1701	Deaths	Thailand	Female	Age-standardized	Pulmonary Arterial Hypertension	Rate	1995	0.060237	0.132672	0.0283969
1702	Deaths	Thailand	Female	Age-standardized	Pulmonary Arterial Hypertension	Rate	1999	0.0643879	0.147773	0.0277373
1703	Deaths	Thailand	Female	Age-standardized	Pulmonary Arterial Hypertension	Rate	1998	0.0590117	0.137632	0.0260491
1704	Deaths	Thailand	Female	Age-standardized	Pulmonary Arterial Hypertension	Rate	1997	0.0596479	0.135089	0.0275363
1705	Deaths	Thailand	Female	Age-standardized	Pulmonary Arterial Hypertension	Rate	2000	0.0679982	0.154604	0.0289242
1706	Deaths	Thailand	Female	Age-standardized	Pulmonary Arterial Hypertension	Rate	2001	0.0698451	0.160423	0.0300553
1707	Deaths	Thailand	Female	Age-standardized	Pulmonary Arterial Hypertension	Rate	2003	0.0711902	0.158605	0.03149
1708	Deaths	Thailand	Female	Age-standardized	Pulmonary Arterial Hypertension	Rate	2004	0.0678286	0.145651	0.0312023
1709	Deaths	Thailand	Female	Age-standardized	Pulmonary Arterial Hypertension	Rate	2005	0.0601708	0.127152	0.0288606
1710	Deaths	Thailand	Female	Age-standardized	Pulmonary Arterial Hypertension	Rate	2006	0.0583594	0.121427	0.0289614
1711	Deaths	Thailand	Female	Age-standardized	Pulmonary Arterial Hypertension	Rate	2007	0.0577732	0.122996	0.0296047
1712	Deaths	Thailand	Female	Age-standardized	Pulmonary Arterial Hypertension	Rate	2008	0.0564112	0.117909	0.0297558
1713	Deaths	Thailand	Female	Age-standardized	Pulmonary Arterial Hypertension	Rate	2009	0.0549527	0.115057	0.02917
1714	Deaths	Thailand	Female	Age-standardized	Pulmonary Arterial Hypertension	Rate	2010	0.0547785	0.1154	0.0292407
1715	Deaths	Thailand	Female	Age-standardized	Pulmonary Arterial Hypertension	Rate	2011	0.0540364	0.116059	0.0288055
1716	Deaths	Thailand	Female	Age-standardized	Pulmonary Arterial Hypertension	Rate	2012	0.0546078	0.114684	0.0301048
1717	Deaths	Thailand	Female	Age-standardized	Pulmonary Arterial Hypertension	Rate	2013	0.0533631	0.111422	0.0295447
1718	Deaths	Thailand	Female	Age-standardized	Pulmonary Arterial Hypertension	Rate	2014	0.0537856	0.111468	0.0298963
1719	Deaths	Thailand	Female	Age-standardized	Pulmonary Arterial Hypertension	Rate	2015	0.0539946	0.111761	0.0297859
1720	Deaths	Thailand	Female	Age-standardized	Pulmonary Arterial Hypertension	Rate	2016	0.0559926	0.11397	0.0307034
1721	Deaths	Thailand	Female	Age-standardized	Pulmonary Arterial Hypertension	Rate	2017	0.0557877	0.112238	0.030398
1722	Deaths	Thailand	Female	Age-standardized	Pulmonary Arterial Hypertension	Rate	2018	0.0569546	0.110343	0.0309863
1723	Deaths	Thailand	Female	Age-standardized	Pulmonary Arterial Hypertension	Rate	2019	0.058927	0.113918	0.0312352
1724	Deaths	Thailand	Female	Age-standardized	Pulmonary Arterial Hypertension	Rate	2021	0.05736	0.114324	0.0283765
1725	Deaths	Thailand	Female	Age-standardized	Pulmonary Arterial Hypertension	Rate	1996	0.0614232	0.135134	0.0286721
1726	Deaths	Thailand	Female	Age-standardized	Pulmonary Arterial Hypertension	Rate	2002	0.0723662	0.164951	0.0307861
1727	Deaths	Thailand	Female	Age-standardized	Pulmonary Arterial Hypertension	Rate	1993	0.0607954	0.131955	0.0285758
1728	Deaths	Thailand	Female	Age-standardized	Pulmonary Arterial Hypertension	Rate	2020	0.0580873	0.113724	0.0296622
1729	Deaths	Serbia	Female	Age-standardized	Pulmonary Arterial Hypertension	Rate	1990	0.0533613	0.116568	0.027062
1730	Deaths	Serbia	Female	Age-standardized	Pulmonary Arterial Hypertension	Rate	1991	0.0511824	0.11074	0.02564
1731	Deaths	Serbia	Female	Age-standardized	Pulmonary Arterial Hypertension	Rate	1992	0.050198	0.109208	0.0249182
1732	Deaths	Serbia	Female	Age-standardized	Pulmonary Arterial Hypertension	Rate	1994	0.0494608	0.101848	0.0254307
1733	Deaths	Serbia	Female	Age-standardized	Pulmonary Arterial Hypertension	Rate	1995	0.0500275	0.0998049	0.0263605
1734	Deaths	Serbia	Female	Age-standardized	Pulmonary Arterial Hypertension	Rate	1999	0.0476177	0.091525	0.026668
1735	Deaths	Serbia	Female	Age-standardized	Pulmonary Arterial Hypertension	Rate	1998	0.0462286	0.092951	0.0254935
1736	Deaths	Serbia	Female	Age-standardized	Pulmonary Arterial Hypertension	Rate	1997	0.0506023	0.0993994	0.0270543
1737	Deaths	Serbia	Female	Age-standardized	Pulmonary Arterial Hypertension	Rate	2000	0.048362	0.0897283	0.0270856
1738	Deaths	Serbia	Female	Age-standardized	Pulmonary Arterial Hypertension	Rate	2001	0.0481791	0.0887885	0.026942
1739	Deaths	Serbia	Female	Age-standardized	Pulmonary Arterial Hypertension	Rate	2003	0.0460901	0.0860358	0.0258297
1740	Deaths	Serbia	Female	Age-standardized	Pulmonary Arterial Hypertension	Rate	2004	0.0436528	0.0826009	0.0246714
1741	Deaths	Serbia	Female	Age-standardized	Pulmonary Arterial Hypertension	Rate	2005	0.0436257	0.081153	0.0248683
1742	Deaths	Serbia	Female	Age-standardized	Pulmonary Arterial Hypertension	Rate	2006	0.0427165	0.0799602	0.0243746
1743	Deaths	Serbia	Female	Age-standardized	Pulmonary Arterial Hypertension	Rate	2007	0.0413338	0.0775605	0.0236896
1744	Deaths	Serbia	Female	Age-standardized	Pulmonary Arterial Hypertension	Rate	2008	0.0412914	0.0767891	0.0235744
1745	Deaths	Serbia	Female	Age-standardized	Pulmonary Arterial Hypertension	Rate	2009	0.0412026	0.0765873	0.0234527
1746	Deaths	Serbia	Female	Age-standardized	Pulmonary Arterial Hypertension	Rate	2010	0.0404868	0.0747763	0.0229516
1747	Deaths	Serbia	Female	Age-standardized	Pulmonary Arterial Hypertension	Rate	2011	0.0400704	0.0741136	0.022516
1748	Deaths	Serbia	Female	Age-standardized	Pulmonary Arterial Hypertension	Rate	2012	0.0400878	0.0747351	0.0224236
1749	Deaths	Serbia	Female	Age-standardized	Pulmonary Arterial Hypertension	Rate	2013	0.0386413	0.0725833	0.0214908
1750	Deaths	Serbia	Female	Age-standardized	Pulmonary Arterial Hypertension	Rate	2014	0.0385155	0.071459	0.020998
1751	Deaths	Serbia	Female	Age-standardized	Pulmonary Arterial Hypertension	Rate	2015	0.038346	0.0701148	0.0207681
1752	Deaths	Serbia	Female	Age-standardized	Pulmonary Arterial Hypertension	Rate	2016	0.0373815	0.0682214	0.020157
1753	Deaths	Serbia	Female	Age-standardized	Pulmonary Arterial Hypertension	Rate	2017	0.0391634	0.0734269	0.0204309
1754	Deaths	Serbia	Female	Age-standardized	Pulmonary Arterial Hypertension	Rate	2018	0.0378702	0.0723853	0.0193889
1755	Deaths	Serbia	Female	Age-standardized	Pulmonary Arterial Hypertension	Rate	2019	0.0379286	0.0730514	0.0188262
1756	Deaths	Serbia	Female	Age-standardized	Pulmonary Arterial Hypertension	Rate	2021	0.0356825	0.0719985	0.0163632
1757	Deaths	Serbia	Female	Age-standardized	Pulmonary Arterial Hypertension	Rate	1996	0.050116	0.0983999	0.0265228
1758	Deaths	Serbia	Female	Age-standardized	Pulmonary Arterial Hypertension	Rate	2002	0.0467408	0.0870527	0.0261594
1759	Deaths	Serbia	Female	Age-standardized	Pulmonary Arterial Hypertension	Rate	1993	0.0497263	0.104444	0.0249242
1760	Deaths	Serbia	Female	Age-standardized	Pulmonary Arterial Hypertension	Rate	2020	0.0352547	0.0709145	0.0162278
1761	Deaths	Chile	Female	Age-standardized	Pulmonary Arterial Hypertension	Rate	1990	0.140655	0.188368	0.101538
1762	Deaths	Chile	Female	Age-standardized	Pulmonary Arterial Hypertension	Rate	1991	0.144617	0.190767	0.104863
1763	Deaths	Chile	Female	Age-standardized	Pulmonary Arterial Hypertension	Rate	1992	0.142212	0.18833	0.103633
1764	Deaths	Chile	Female	Age-standardized	Pulmonary Arterial Hypertension	Rate	1994	0.160852	0.214653	0.118018
1765	Deaths	Chile	Female	Age-standardized	Pulmonary Arterial Hypertension	Rate	1995	0.177125	0.234987	0.130689
1766	Deaths	Chile	Female	Age-standardized	Pulmonary Arterial Hypertension	Rate	1999	0.189971	0.249085	0.142442
1767	Deaths	Chile	Female	Age-standardized	Pulmonary Arterial Hypertension	Rate	1998	0.187214	0.247497	0.13993
1768	Deaths	Chile	Female	Age-standardized	Pulmonary Arterial Hypertension	Rate	1997	0.185894	0.24661	0.137478
1769	Deaths	Chile	Female	Age-standardized	Pulmonary Arterial Hypertension	Rate	2000	0.182991	0.239787	0.138161
1770	Deaths	Chile	Female	Age-standardized	Pulmonary Arterial Hypertension	Rate	2001	0.177166	0.234263	0.133219
1771	Deaths	Chile	Female	Age-standardized	Pulmonary Arterial Hypertension	Rate	2003	0.168631	0.222303	0.126148
1772	Deaths	Chile	Female	Age-standardized	Pulmonary Arterial Hypertension	Rate	2004	0.170375	0.224035	0.127099
1773	Deaths	Chile	Female	Age-standardized	Pulmonary Arterial Hypertension	Rate	2005	0.168033	0.220483	0.125213
1774	Deaths	Chile	Female	Age-standardized	Pulmonary Arterial Hypertension	Rate	2006	0.16221	0.213619	0.121038
1775	Deaths	Chile	Female	Age-standardized	Pulmonary Arterial Hypertension	Rate	2007	0.163284	0.215234	0.121181
1776	Deaths	Chile	Female	Age-standardized	Pulmonary Arterial Hypertension	Rate	2008	0.159375	0.210997	0.118285
1777	Deaths	Chile	Female	Age-standardized	Pulmonary Arterial Hypertension	Rate	2009	0.152382	0.201331	0.113278
1778	Deaths	Chile	Female	Age-standardized	Pulmonary Arterial Hypertension	Rate	2010	0.153701	0.203743	0.113929
1779	Deaths	Chile	Female	Age-standardized	Pulmonary Arterial Hypertension	Rate	2011	0.153304	0.203203	0.11385
1780	Deaths	Chile	Female	Age-standardized	Pulmonary Arterial Hypertension	Rate	2012	0.158309	0.210726	0.117427
1781	Deaths	Chile	Female	Age-standardized	Pulmonary Arterial Hypertension	Rate	2013	0.152578	0.203525	0.112934
1782	Deaths	Chile	Female	Age-standardized	Pulmonary Arterial Hypertension	Rate	2014	0.148658	0.199394	0.109812
1783	Deaths	Chile	Female	Age-standardized	Pulmonary Arterial Hypertension	Rate	2015	0.146838	0.196625	0.107427
1784	Deaths	Chile	Female	Age-standardized	Pulmonary Arterial Hypertension	Rate	2016	0.140813	0.188811	0.103416
1785	Deaths	Chile	Female	Age-standardized	Pulmonary Arterial Hypertension	Rate	2017	0.136816	0.183602	0.0998704
1786	Deaths	Chile	Female	Age-standardized	Pulmonary Arterial Hypertension	Rate	2018	0.127278	0.171356	0.0925088
1787	Deaths	Chile	Female	Age-standardized	Pulmonary Arterial Hypertension	Rate	2019	0.130874	0.17612	0.0951619
1788	Deaths	Chile	Female	Age-standardized	Pulmonary Arterial Hypertension	Rate	2021	0.123872	0.167647	0.089983
1789	Deaths	Chile	Female	Age-standardized	Pulmonary Arterial Hypertension	Rate	1996	0.181084	0.240166	0.134078
1790	Deaths	Chile	Female	Age-standardized	Pulmonary Arterial Hypertension	Rate	2002	0.169375	0.224674	0.127468
1791	Deaths	Chile	Female	Age-standardized	Pulmonary Arterial Hypertension	Rate	1993	0.151447	0.201122	0.111
1792	Deaths	Chile	Female	Age-standardized	Pulmonary Arterial Hypertension	Rate	2020	0.120726	0.163065	0.0877834
1793	Deaths	Kazakhstan	Female	Age-standardized	Pulmonary Arterial Hypertension	Rate	1990	0.0270353	0.0376415	0.0184571
1794	Deaths	Kazakhstan	Female	Age-standardized	Pulmonary Arterial Hypertension	Rate	1991	0.0293853	0.0411437	0.0201305
1795	Deaths	Kazakhstan	Female	Age-standardized	Pulmonary Arterial Hypertension	Rate	1992	0.0313572	0.0439752	0.0219908
1796	Deaths	Kazakhstan	Female	Age-standardized	Pulmonary Arterial Hypertension	Rate	1994	0.0335545	0.0487603	0.0242186
1797	Deaths	Kazakhstan	Female	Age-standardized	Pulmonary Arterial Hypertension	Rate	1995	0.0345952	0.0525641	0.0249503
1798	Deaths	Kazakhstan	Female	Age-standardized	Pulmonary Arterial Hypertension	Rate	1999	0.0327886	0.0494002	0.0222949
1799	Deaths	Kazakhstan	Female	Age-standardized	Pulmonary Arterial Hypertension	Rate	1998	0.0333418	0.0504392	0.0227802
1800	Deaths	Kazakhstan	Female	Age-standardized	Pulmonary Arterial Hypertension	Rate	1997	0.0335715	0.0514142	0.0233666
1801	Deaths	Kazakhstan	Female	Age-standardized	Pulmonary Arterial Hypertension	Rate	2000	0.0319627	0.0486491	0.0217871
1802	Deaths	Kazakhstan	Female	Age-standardized	Pulmonary Arterial Hypertension	Rate	2001	0.0322577	0.0490436	0.0220705
1803	Deaths	Kazakhstan	Female	Age-standardized	Pulmonary Arterial Hypertension	Rate	2003	0.0330256	0.0505986	0.0234366
1804	Deaths	Kazakhstan	Female	Age-standardized	Pulmonary Arterial Hypertension	Rate	2004	0.0317069	0.0483114	0.0232619
1805	Deaths	Kazakhstan	Female	Age-standardized	Pulmonary Arterial Hypertension	Rate	2005	0.0315252	0.0483421	0.0231794
1806	Deaths	Kazakhstan	Female	Age-standardized	Pulmonary Arterial Hypertension	Rate	2006	0.0317511	0.0482592	0.0229275
1807	Deaths	Kazakhstan	Female	Age-standardized	Pulmonary Arterial Hypertension	Rate	2007	0.0320495	0.0477134	0.0229149
1808	Deaths	Kazakhstan	Female	Age-standardized	Pulmonary Arterial Hypertension	Rate	2008	0.0307205	0.0439756	0.0221894
1809	Deaths	Kazakhstan	Female	Age-standardized	Pulmonary Arterial Hypertension	Rate	2009	0.0289656	0.0401482	0.0211947
1810	Deaths	Kazakhstan	Female	Age-standardized	Pulmonary Arterial Hypertension	Rate	2010	0.0287891	0.0392286	0.0211861
1811	Deaths	Kazakhstan	Female	Age-standardized	Pulmonary Arterial Hypertension	Rate	2011	0.0283197	0.0377294	0.0209313
1812	Deaths	Kazakhstan	Female	Age-standardized	Pulmonary Arterial Hypertension	Rate	2012	0.0287514	0.0373818	0.0214462
1813	Deaths	Kazakhstan	Female	Age-standardized	Pulmonary Arterial Hypertension	Rate	2013	0.0280126	0.0361343	0.0212573
1814	Deaths	Kazakhstan	Female	Age-standardized	Pulmonary Arterial Hypertension	Rate	2014	0.0284785	0.0366943	0.0215286
1815	Deaths	Kazakhstan	Female	Age-standardized	Pulmonary Arterial Hypertension	Rate	2015	0.0263656	0.0341659	0.0201175
1816	Deaths	Kazakhstan	Female	Age-standardized	Pulmonary Arterial Hypertension	Rate	2016	0.0255214	0.0324667	0.0194663
1817	Deaths	Kazakhstan	Female	Age-standardized	Pulmonary Arterial Hypertension	Rate	2017	0.0244925	0.0311022	0.0185289
1818	Deaths	Kazakhstan	Female	Age-standardized	Pulmonary Arterial Hypertension	Rate	2018	0.0241784	0.0308488	0.0181413
1819	Deaths	Kazakhstan	Female	Age-standardized	Pulmonary Arterial Hypertension	Rate	2019	0.0235402	0.0300181	0.0175588
1820	Deaths	Kazakhstan	Female	Age-standardized	Pulmonary Arterial Hypertension	Rate	2021	0.0208351	0.0268565	0.0146371
1821	Deaths	Kazakhstan	Female	Age-standardized	Pulmonary Arterial Hypertension	Rate	1996	0.0335295	0.0510938	0.0234833
1822	Deaths	Kazakhstan	Female	Age-standardized	Pulmonary Arterial Hypertension	Rate	2002	0.0320758	0.0488986	0.0222633
1823	Deaths	Kazakhstan	Female	Age-standardized	Pulmonary Arterial Hypertension	Rate	1993	0.033365	0.0478667	0.0239841
1824	Deaths	Kazakhstan	Female	Age-standardized	Pulmonary Arterial Hypertension	Rate	2020	0.0206331	0.0265572	0.0136548
1825	Deaths	Zimbabwe	Female	Age-standardized	Pulmonary Arterial Hypertension	Rate	1990	0.0483122	0.113724	0.0138352
1826	Deaths	Zimbabwe	Female	Age-standardized	Pulmonary Arterial Hypertension	Rate	1991	0.0463334	0.110152	0.012835
1827	Deaths	Zimbabwe	Female	Age-standardized	Pulmonary Arterial Hypertension	Rate	1992	0.0458295	0.112573	0.012203
1828	Deaths	Zimbabwe	Female	Age-standardized	Pulmonary Arterial Hypertension	Rate	1994	0.0432365	0.108774	0.0102992
1829	Deaths	Zimbabwe	Female	Age-standardized	Pulmonary Arterial Hypertension	Rate	1995	0.0400747	0.101211	0.00903638
1830	Deaths	Zimbabwe	Female	Age-standardized	Pulmonary Arterial Hypertension	Rate	1999	0.0501961	0.121353	0.0126559
1831	Deaths	Zimbabwe	Female	Age-standardized	Pulmonary Arterial Hypertension	Rate	1998	0.0413079	0.104799	0.00934018
1832	Deaths	Zimbabwe	Female	Age-standardized	Pulmonary Arterial Hypertension	Rate	1997	0.0366189	0.0962264	0.00763827
1833	Deaths	Zimbabwe	Female	Age-standardized	Pulmonary Arterial Hypertension	Rate	2000	0.0609274	0.139722	0.017392
1834	Deaths	Zimbabwe	Female	Age-standardized	Pulmonary Arterial Hypertension	Rate	2001	0.0689518	0.15342	0.0218193
1835	Deaths	Zimbabwe	Female	Age-standardized	Pulmonary Arterial Hypertension	Rate	2003	0.0802826	0.177583	0.0279974
1836	Deaths	Zimbabwe	Female	Age-standardized	Pulmonary Arterial Hypertension	Rate	2004	0.0824636	0.181506	0.028883
1837	Deaths	Zimbabwe	Female	Age-standardized	Pulmonary Arterial Hypertension	Rate	2005	0.0831364	0.183483	0.0291032
1838	Deaths	Zimbabwe	Female	Age-standardized	Pulmonary Arterial Hypertension	Rate	2006	0.0833192	0.18627	0.0288654
1839	Deaths	Zimbabwe	Female	Age-standardized	Pulmonary Arterial Hypertension	Rate	2007	0.0790677	0.177004	0.026757
1840	Deaths	Zimbabwe	Female	Age-standardized	Pulmonary Arterial Hypertension	Rate	2008	0.0853208	0.190668	0.029557
1841	Deaths	Zimbabwe	Female	Age-standardized	Pulmonary Arterial Hypertension	Rate	2009	0.0866546	0.195341	0.0300988
1842	Deaths	Zimbabwe	Female	Age-standardized	Pulmonary Arterial Hypertension	Rate	2010	0.0863887	0.193264	0.029815
1843	Deaths	Zimbabwe	Female	Age-standardized	Pulmonary Arterial Hypertension	Rate	2011	0.0864932	0.193063	0.0310649
1844	Deaths	Zimbabwe	Female	Age-standardized	Pulmonary Arterial Hypertension	Rate	2012	0.085742	0.187377	0.0312889
1845	Deaths	Zimbabwe	Female	Age-standardized	Pulmonary Arterial Hypertension	Rate	2013	0.0837971	0.184845	0.030696
1846	Deaths	Zimbabwe	Female	Age-standardized	Pulmonary Arterial Hypertension	Rate	2014	0.0841636	0.185742	0.0308376
1847	Deaths	Zimbabwe	Female	Age-standardized	Pulmonary Arterial Hypertension	Rate	2015	0.0844802	0.186824	0.0306758
1848	Deaths	Zimbabwe	Female	Age-standardized	Pulmonary Arterial Hypertension	Rate	2016	0.0851829	0.184918	0.0315492
1849	Deaths	Zimbabwe	Female	Age-standardized	Pulmonary Arterial Hypertension	Rate	2017	0.0833278	0.181366	0.0308031
1850	Deaths	Zimbabwe	Female	Age-standardized	Pulmonary Arterial Hypertension	Rate	2018	0.0840695	0.182767	0.0316042
1851	Deaths	Zimbabwe	Female	Age-standardized	Pulmonary Arterial Hypertension	Rate	2019	0.0835112	0.18241	0.0318422
1852	Deaths	Zimbabwe	Female	Age-standardized	Pulmonary Arterial Hypertension	Rate	2021	0.0831399	0.17784	0.0317661
1853	Deaths	Zimbabwe	Female	Age-standardized	Pulmonary Arterial Hypertension	Rate	1996	0.0365022	0.0946968	0.00778489
1854	Deaths	Zimbabwe	Female	Age-standardized	Pulmonary Arterial Hypertension	Rate	2002	0.0757198	0.16772	0.0255677
1855	Deaths	Zimbabwe	Female	Age-standardized	Pulmonary Arterial Hypertension	Rate	1993	0.0423904	0.107826	0.0101737
1856	Deaths	Zimbabwe	Female	Age-standardized	Pulmonary Arterial Hypertension	Rate	2020	0.0825745	0.178812	0.0311304
1857	Deaths	Eswatini	Female	Age-standardized	Pulmonary Arterial Hypertension	Rate	1990	0.0567762	0.13906	0.0208511
1858	Deaths	Eswatini	Female	Age-standardized	Pulmonary Arterial Hypertension	Rate	1991	0.0566907	0.137634	0.0209612
1859	Deaths	Eswatini	Female	Age-standardized	Pulmonary Arterial Hypertension	Rate	1992	0.0560686	0.132793	0.0208962
1860	Deaths	Eswatini	Female	Age-standardized	Pulmonary Arterial Hypertension	Rate	1994	0.0541113	0.126438	0.0200381
1861	Deaths	Eswatini	Female	Age-standardized	Pulmonary Arterial Hypertension	Rate	1995	0.0542525	0.123907	0.020367
1862	Deaths	Eswatini	Female	Age-standardized	Pulmonary Arterial Hypertension	Rate	1999	0.0567502	0.126104	0.0210969
1863	Deaths	Eswatini	Female	Age-standardized	Pulmonary Arterial Hypertension	Rate	1998	0.0537503	0.120135	0.0198572
1864	Deaths	Eswatini	Female	Age-standardized	Pulmonary Arterial Hypertension	Rate	1997	0.0528379	0.117536	0.0197668
1865	Deaths	Eswatini	Female	Age-standardized	Pulmonary Arterial Hypertension	Rate	2000	0.0608265	0.132584	0.0229246
1866	Deaths	Eswatini	Female	Age-standardized	Pulmonary Arterial Hypertension	Rate	2001	0.0640107	0.138582	0.0242364
1867	Deaths	Eswatini	Female	Age-standardized	Pulmonary Arterial Hypertension	Rate	2003	0.0692996	0.1426	0.0263462
1868	Deaths	Eswatini	Female	Age-standardized	Pulmonary Arterial Hypertension	Rate	2004	0.0707639	0.145141	0.0265537
1869	Deaths	Eswatini	Female	Age-standardized	Pulmonary Arterial Hypertension	Rate	2005	0.071576	0.144012	0.0266958
1870	Deaths	Eswatini	Female	Age-standardized	Pulmonary Arterial Hypertension	Rate	2006	0.0703072	0.139536	0.026285
1871	Deaths	Eswatini	Female	Age-standardized	Pulmonary Arterial Hypertension	Rate	2007	0.0694333	0.136212	0.0257054
1872	Deaths	Eswatini	Female	Age-standardized	Pulmonary Arterial Hypertension	Rate	2008	0.0677774	0.1353	0.0251321
1873	Deaths	Eswatini	Female	Age-standardized	Pulmonary Arterial Hypertension	Rate	2009	0.0670201	0.133232	0.0251332
1874	Deaths	Eswatini	Female	Age-standardized	Pulmonary Arterial Hypertension	Rate	2010	0.0655387	0.132665	0.0244797
1875	Deaths	Eswatini	Female	Age-standardized	Pulmonary Arterial Hypertension	Rate	2011	0.0637221	0.131171	0.0237083
1876	Deaths	Eswatini	Female	Age-standardized	Pulmonary Arterial Hypertension	Rate	2012	0.0626573	0.128276	0.0228535
1877	Deaths	Eswatini	Female	Age-standardized	Pulmonary Arterial Hypertension	Rate	2013	0.0616499	0.12798	0.0221812
1878	Deaths	Eswatini	Female	Age-standardized	Pulmonary Arterial Hypertension	Rate	2014	0.0606027	0.126671	0.0218086
1879	Deaths	Eswatini	Female	Age-standardized	Pulmonary Arterial Hypertension	Rate	2015	0.0592368	0.12463	0.0212748
1880	Deaths	Eswatini	Female	Age-standardized	Pulmonary Arterial Hypertension	Rate	2016	0.0577258	0.121647	0.020806
1881	Deaths	Eswatini	Female	Age-standardized	Pulmonary Arterial Hypertension	Rate	2017	0.05679	0.120886	0.0204816
1882	Deaths	Eswatini	Female	Age-standardized	Pulmonary Arterial Hypertension	Rate	2018	0.0556043	0.1177	0.02045
1883	Deaths	Eswatini	Female	Age-standardized	Pulmonary Arterial Hypertension	Rate	2019	0.0544725	0.117035	0.0202421
1884	Deaths	Eswatini	Female	Age-standardized	Pulmonary Arterial Hypertension	Rate	2021	0.0534135	0.115381	0.0193603
1885	Deaths	Eswatini	Female	Age-standardized	Pulmonary Arterial Hypertension	Rate	1996	0.0532226	0.12062	0.0200808
1886	Deaths	Eswatini	Female	Age-standardized	Pulmonary Arterial Hypertension	Rate	2002	0.0675514	0.143042	0.0251789
1887	Deaths	Eswatini	Female	Age-standardized	Pulmonary Arterial Hypertension	Rate	1993	0.0549738	0.129352	0.0202121
1888	Deaths	Eswatini	Female	Age-standardized	Pulmonary Arterial Hypertension	Rate	2020	0.053535	0.114895	0.0195833
1889	Deaths	Niger	Female	Age-standardized	Pulmonary Arterial Hypertension	Rate	1990	0.0821921	0.280282	0.0156035
1890	Deaths	Niger	Female	Age-standardized	Pulmonary Arterial Hypertension	Rate	1991	0.0827682	0.288878	0.0157565
1891	Deaths	Niger	Female	Age-standardized	Pulmonary Arterial Hypertension	Rate	1992	0.081871	0.283813	0.0158113
1892	Deaths	Niger	Female	Age-standardized	Pulmonary Arterial Hypertension	Rate	1994	0.0815737	0.278275	0.0160883
1893	Deaths	Niger	Female	Age-standardized	Pulmonary Arterial Hypertension	Rate	1995	0.0811338	0.274561	0.0161406
1894	Deaths	Niger	Female	Age-standardized	Pulmonary Arterial Hypertension	Rate	1999	0.0785495	0.255038	0.0160476
1895	Deaths	Niger	Female	Age-standardized	Pulmonary Arterial Hypertension	Rate	1998	0.079083	0.258085	0.0160837
1896	Deaths	Niger	Female	Age-standardized	Pulmonary Arterial Hypertension	Rate	1997	0.079707	0.264388	0.0161288
1897	Deaths	Niger	Female	Age-standardized	Pulmonary Arterial Hypertension	Rate	2000	0.078439	0.255737	0.0159358
1898	Deaths	Niger	Female	Age-standardized	Pulmonary Arterial Hypertension	Rate	2001	0.0789844	0.256885	0.0159927
1899	Deaths	Niger	Female	Age-standardized	Pulmonary Arterial Hypertension	Rate	2003	0.0776872	0.25288	0.0152343
1900	Deaths	Niger	Female	Age-standardized	Pulmonary Arterial Hypertension	Rate	2004	0.0756692	0.245972	0.014967
1901	Deaths	Niger	Female	Age-standardized	Pulmonary Arterial Hypertension	Rate	2005	0.0759793	0.2452	0.0153021
1902	Deaths	Niger	Female	Age-standardized	Pulmonary Arterial Hypertension	Rate	2006	0.0750339	0.236932	0.0152238
1903	Deaths	Niger	Female	Age-standardized	Pulmonary Arterial Hypertension	Rate	2007	0.0751371	0.240214	0.0151298
1904	Deaths	Niger	Female	Age-standardized	Pulmonary Arterial Hypertension	Rate	2008	0.0730757	0.239228	0.0153842
1905	Deaths	Niger	Female	Age-standardized	Pulmonary Arterial Hypertension	Rate	2009	0.0724939	0.240028	0.0160616
1906	Deaths	Niger	Female	Age-standardized	Pulmonary Arterial Hypertension	Rate	2010	0.0701161	0.233551	0.0158574
1907	Deaths	Niger	Female	Age-standardized	Pulmonary Arterial Hypertension	Rate	2011	0.0703005	0.232419	0.016292
1908	Deaths	Niger	Female	Age-standardized	Pulmonary Arterial Hypertension	Rate	2012	0.0708406	0.233886	0.0164846
1909	Deaths	Niger	Female	Age-standardized	Pulmonary Arterial Hypertension	Rate	2013	0.0718089	0.237694	0.0167856
1910	Deaths	Niger	Female	Age-standardized	Pulmonary Arterial Hypertension	Rate	2014	0.0735457	0.242472	0.0174596
1911	Deaths	Niger	Female	Age-standardized	Pulmonary Arterial Hypertension	Rate	2015	0.075909	0.247454	0.0179536
1912	Deaths	Niger	Female	Age-standardized	Pulmonary Arterial Hypertension	Rate	2016	0.0759942	0.245759	0.0180843
1913	Deaths	Niger	Female	Age-standardized	Pulmonary Arterial Hypertension	Rate	2017	0.0751668	0.244167	0.0178871
1914	Deaths	Niger	Female	Age-standardized	Pulmonary Arterial Hypertension	Rate	2018	0.0743685	0.240206	0.0176138
1915	Deaths	Niger	Female	Age-standardized	Pulmonary Arterial Hypertension	Rate	2019	0.0737161	0.237179	0.0176273
1916	Deaths	Niger	Female	Age-standardized	Pulmonary Arterial Hypertension	Rate	2021	0.0738878	0.232825	0.0174804
1917	Deaths	Niger	Female	Age-standardized	Pulmonary Arterial Hypertension	Rate	1996	0.0798878	0.267529	0.0160327
1918	Deaths	Niger	Female	Age-standardized	Pulmonary Arterial Hypertension	Rate	2002	0.077884	0.252628	0.0156619
1919	Deaths	Niger	Female	Age-standardized	Pulmonary Arterial Hypertension	Rate	1993	0.0814902	0.279909	0.0158078
1920	Deaths	Niger	Female	Age-standardized	Pulmonary Arterial Hypertension	Rate	2020	0.0742261	0.236077	0.017505
1921	Deaths	Singapore	Female	Age-standardized	Pulmonary Arterial Hypertension	Rate	1990	0.15097	0.201233	0.111524
1922	Deaths	Singapore	Female	Age-standardized	Pulmonary Arterial Hypertension	Rate	1991	0.154818	0.206476	0.114523
1923	Deaths	Singapore	Female	Age-standardized	Pulmonary Arterial Hypertension	Rate	1992	0.158754	0.211289	0.117448
1924	Deaths	Singapore	Female	Age-standardized	Pulmonary Arterial Hypertension	Rate	1994	0.155401	0.205226	0.114825
1925	Deaths	Singapore	Female	Age-standardized	Pulmonary Arterial Hypertension	Rate	1995	0.163052	0.214517	0.120569
1926	Deaths	Singapore	Female	Age-standardized	Pulmonary Arterial Hypertension	Rate	1999	0.151529	0.19938	0.110858
1927	Deaths	Singapore	Female	Age-standardized	Pulmonary Arterial Hypertension	Rate	1998	0.15144	0.198794	0.111852
1928	Deaths	Singapore	Female	Age-standardized	Pulmonary Arterial Hypertension	Rate	1997	0.158726	0.20902	0.117138
1929	Deaths	Singapore	Female	Age-standardized	Pulmonary Arterial Hypertension	Rate	2000	0.149555	0.196963	0.109326
1930	Deaths	Singapore	Female	Age-standardized	Pulmonary Arterial Hypertension	Rate	2001	0.146028	0.194483	0.105251
1931	Deaths	Singapore	Female	Age-standardized	Pulmonary Arterial Hypertension	Rate	2003	0.136049	0.18153	0.0980246
1932	Deaths	Singapore	Female	Age-standardized	Pulmonary Arterial Hypertension	Rate	2004	0.13396	0.178153	0.0973905
1933	Deaths	Singapore	Female	Age-standardized	Pulmonary Arterial Hypertension	Rate	2005	0.127754	0.17003	0.0930312
1934	Deaths	Singapore	Female	Age-standardized	Pulmonary Arterial Hypertension	Rate	2006	0.127836	0.170665	0.092866
1935	Deaths	Singapore	Female	Age-standardized	Pulmonary Arterial Hypertension	Rate	2007	0.12776	0.170485	0.0932214
1936	Deaths	Singapore	Female	Age-standardized	Pulmonary Arterial Hypertension	Rate	2008	0.130767	0.174037	0.0952901
1937	Deaths	Singapore	Female	Age-standardized	Pulmonary Arterial Hypertension	Rate	2009	0.131583	0.17528	0.0959041
1938	Deaths	Singapore	Female	Age-standardized	Pulmonary Arterial Hypertension	Rate	2010	0.133118	0.178411	0.0969851
1939	Deaths	Singapore	Female	Age-standardized	Pulmonary Arterial Hypertension	Rate	2011	0.132573	0.175636	0.0975804
1940	Deaths	Singapore	Female	Age-standardized	Pulmonary Arterial Hypertension	Rate	2012	0.134026	0.178625	0.099262
1941	Deaths	Singapore	Female	Age-standardized	Pulmonary Arterial Hypertension	Rate	2013	0.122975	0.16539	0.0906129
1942	Deaths	Singapore	Female	Age-standardized	Pulmonary Arterial Hypertension	Rate	2014	0.119765	0.16001	0.0881741
1943	Deaths	Singapore	Female	Age-standardized	Pulmonary Arterial Hypertension	Rate	2015	0.118664	0.158725	0.0867049
1944	Deaths	Singapore	Female	Age-standardized	Pulmonary Arterial Hypertension	Rate	2016	0.108466	0.144077	0.0794135
1945	Deaths	Singapore	Female	Age-standardized	Pulmonary Arterial Hypertension	Rate	2017	0.0855143	0.114956	0.06241
1946	Deaths	Singapore	Female	Age-standardized	Pulmonary Arterial Hypertension	Rate	2018	0.0770906	0.103754	0.0558042
1947	Deaths	Singapore	Female	Age-standardized	Pulmonary Arterial Hypertension	Rate	2019	0.0715049	0.0959181	0.0518685
1948	Deaths	Singapore	Female	Age-standardized	Pulmonary Arterial Hypertension	Rate	2021	0.0724958	0.0984704	0.0515015
1949	Deaths	Singapore	Female	Age-standardized	Pulmonary Arterial Hypertension	Rate	1996	0.165545	0.218007	0.122016
1950	Deaths	Singapore	Female	Age-standardized	Pulmonary Arterial Hypertension	Rate	2002	0.146616	0.195423	0.105616
1951	Deaths	Singapore	Female	Age-standardized	Pulmonary Arterial Hypertension	Rate	1993	0.154104	0.204468	0.11434
1952	Deaths	Singapore	Female	Age-standardized	Pulmonary Arterial Hypertension	Rate	2020	0.0685265	0.0924678	0.0489391
1953	Deaths	Suriname	Female	Age-standardized	Pulmonary Arterial Hypertension	Rate	1990	0.458571	0.776257	0.105575
1954	Deaths	Suriname	Female	Age-standardized	Pulmonary Arterial Hypertension	Rate	1991	0.485903	0.805372	0.113188
1955	Deaths	Suriname	Female	Age-standardized	Pulmonary Arterial Hypertension	Rate	1992	0.497034	0.80135	0.111731
1956	Deaths	Suriname	Female	Age-standardized	Pulmonary Arterial Hypertension	Rate	1994	0.52109	0.87003	0.111658
1957	Deaths	Suriname	Female	Age-standardized	Pulmonary Arterial Hypertension	Rate	1995	0.48665	0.787661	0.106913
1958	Deaths	Suriname	Female	Age-standardized	Pulmonary Arterial Hypertension	Rate	1999	0.431926	0.692505	0.104796
1959	Deaths	Suriname	Female	Age-standardized	Pulmonary Arterial Hypertension	Rate	1998	0.428367	0.695019	0.105334
1960	Deaths	Suriname	Female	Age-standardized	Pulmonary Arterial Hypertension	Rate	1997	0.445095	0.716096	0.10865
1961	Deaths	Suriname	Female	Age-standardized	Pulmonary Arterial Hypertension	Rate	2000	0.397688	0.640038	0.0937121
1962	Deaths	Suriname	Female	Age-standardized	Pulmonary Arterial Hypertension	Rate	2001	0.378069	0.604406	0.0886172
1963	Deaths	Suriname	Female	Age-standardized	Pulmonary Arterial Hypertension	Rate	2003	0.372542	0.590228	0.0962767
1964	Deaths	Suriname	Female	Age-standardized	Pulmonary Arterial Hypertension	Rate	2004	0.358991	0.569614	0.0996223
1965	Deaths	Suriname	Female	Age-standardized	Pulmonary Arterial Hypertension	Rate	2005	0.340327	0.543483	0.0981902
1966	Deaths	Suriname	Female	Age-standardized	Pulmonary Arterial Hypertension	Rate	2006	0.348611	0.560822	0.105459
1967	Deaths	Suriname	Female	Age-standardized	Pulmonary Arterial Hypertension	Rate	2007	0.33744	0.553498	0.102294
1968	Deaths	Suriname	Female	Age-standardized	Pulmonary Arterial Hypertension	Rate	2008	0.322022	0.530034	0.101384
1969	Deaths	Suriname	Female	Age-standardized	Pulmonary Arterial Hypertension	Rate	2009	0.30059	0.49936	0.0998985
1970	Deaths	Suriname	Female	Age-standardized	Pulmonary Arterial Hypertension	Rate	2010	0.287238	0.480597	0.098777
1971	Deaths	Suriname	Female	Age-standardized	Pulmonary Arterial Hypertension	Rate	2011	0.269385	0.459551	0.0948134
1972	Deaths	Suriname	Female	Age-standardized	Pulmonary Arterial Hypertension	Rate	2012	0.262674	0.460779	0.0949995
1973	Deaths	Suriname	Female	Age-standardized	Pulmonary Arterial Hypertension	Rate	2013	0.254907	0.449331	0.0924254
1974	Deaths	Suriname	Female	Age-standardized	Pulmonary Arterial Hypertension	Rate	2014	0.260893	0.4536	0.0917856
1975	Deaths	Suriname	Female	Age-standardized	Pulmonary Arterial Hypertension	Rate	2015	0.264145	0.45945	0.0915714
1976	Deaths	Suriname	Female	Age-standardized	Pulmonary Arterial Hypertension	Rate	2016	0.268251	0.469403	0.0919212
1977	Deaths	Suriname	Female	Age-standardized	Pulmonary Arterial Hypertension	Rate	2017	0.268591	0.459954	0.0909356
1978	Deaths	Suriname	Female	Age-standardized	Pulmonary Arterial Hypertension	Rate	2018	0.269234	0.458686	0.0908784
1979	Deaths	Suriname	Female	Age-standardized	Pulmonary Arterial Hypertension	Rate	2019	0.271305	0.467112	0.0932293
1980	Deaths	Suriname	Female	Age-standardized	Pulmonary Arterial Hypertension	Rate	2021	0.254383	0.447796	0.0861437
1981	Deaths	Suriname	Female	Age-standardized	Pulmonary Arterial Hypertension	Rate	1996	0.462474	0.738255	0.107465
1982	Deaths	Suriname	Female	Age-standardized	Pulmonary Arterial Hypertension	Rate	2002	0.384168	0.615046	0.093457
1983	Deaths	Suriname	Female	Age-standardized	Pulmonary Arterial Hypertension	Rate	1993	0.517522	0.86066	0.109477
1984	Deaths	Suriname	Female	Age-standardized	Pulmonary Arterial Hypertension	Rate	2020	0.264271	0.454104	0.0910106
1985	Deaths	Oman	Female	Age-standardized	Pulmonary Arterial Hypertension	Rate	1990	0.0421189	0.183668	0.012625
1986	Deaths	Oman	Female	Age-standardized	Pulmonary Arterial Hypertension	Rate	1991	0.0367863	0.157814	0.0117161
1987	Deaths	Oman	Female	Age-standardized	Pulmonary Arterial Hypertension	Rate	1992	0.0365775	0.160637	0.0119384
1988	Deaths	Oman	Female	Age-standardized	Pulmonary Arterial Hypertension	Rate	1994	0.0375355	0.170741	0.0126598
1989	Deaths	Oman	Female	Age-standardized	Pulmonary Arterial Hypertension	Rate	1995	0.0371103	0.170061	0.0129511
1990	Deaths	Oman	Female	Age-standardized	Pulmonary Arterial Hypertension	Rate	1999	0.0329203	0.163749	0.0129782
1991	Deaths	Oman	Female	Age-standardized	Pulmonary Arterial Hypertension	Rate	1998	0.0336836	0.165549	0.0128625
1992	Deaths	Oman	Female	Age-standardized	Pulmonary Arterial Hypertension	Rate	1997	0.0346676	0.165535	0.0129509
1993	Deaths	Oman	Female	Age-standardized	Pulmonary Arterial Hypertension	Rate	2000	0.0319796	0.161919	0.0127236
1994	Deaths	Oman	Female	Age-standardized	Pulmonary Arterial Hypertension	Rate	2001	0.0311215	0.158434	0.0125104
1995	Deaths	Oman	Female	Age-standardized	Pulmonary Arterial Hypertension	Rate	2003	0.0298391	0.154387	0.0125761
1996	Deaths	Oman	Female	Age-standardized	Pulmonary Arterial Hypertension	Rate	2004	0.0291103	0.150281	0.0124909
1997	Deaths	Oman	Female	Age-standardized	Pulmonary Arterial Hypertension	Rate	2005	0.0282367	0.144919	0.0123163
1998	Deaths	Oman	Female	Age-standardized	Pulmonary Arterial Hypertension	Rate	2006	0.0278077	0.143577	0.0122453
1999	Deaths	Oman	Female	Age-standardized	Pulmonary Arterial Hypertension	Rate	2007	0.026619	0.137386	0.0118622
[truncated: 86,705 more rows]

## Sheet: EAPC
	location	measure	sex	cause	age	EAPC	LCI	UCI	EAPC_95CI
1	France	Deaths	Female	Pulmonary Arterial Hypertension	Age-standardized	-1.31192	-1.68968	-0.932707	-1.31 (-1.69 to -0.93)
2	France	Deaths	Female	Pulmonary Arterial Hypertension	All ages	-1.14693	-1.54778	-0.744447	-1.15 (-1.55 to -0.74)
3	France	DALYs (Disability-Adjusted Life Years)	Female	Pulmonary Arterial Hypertension	Age-standardized	-1.25396	-1.61788	-0.888684	-1.25 (-1.62 to -0.89)
4	France	DALYs (Disability-Adjusted Life Years)	Female	Pulmonary Arterial Hypertension	All ages	-1.14599	-1.51818	-0.772382	-1.15 (-1.52 to -0.77)
5	France	Prevalence	Female	Pulmonary Arterial Hypertension	Age-standardized	0.551583	0.439429	0.663861	0.55 (0.44 to 0.66)
6	France	Prevalence	Female	Pulmonary Arterial Hypertension	All ages	0.666251	0.529024	0.803666	0.67 (0.53 to 0.8)
7	France	Incidence	Female	Pulmonary Arterial Hypertension	Age-standardized	-0.613807	-0.730317	-0.497161	-0.61 (-0.73 to -0.5)
8	France	Incidence	Female	Pulmonary Arterial Hypertension	All ages	-0.49572	-0.598865	-0.392467	-0.5 (-0.6 to -0.39)
9	Eritrea	Deaths	Female	Pulmonary Arterial Hypertension	Age-standardized	-0.635736	-0.811838	-0.459321	-0.64 (-0.81 to -0.46)
10	Eritrea	Deaths	Female	Pulmonary Arterial Hypertension	All ages	-0.484078	-0.653181	-0.314686	-0.48 (-0.65 to -0.31)
11	Eritrea	DALYs (Disability-Adjusted Life Years)	Female	Pulmonary Arterial Hypertension	Age-standardized	-0.569733	-0.732132	-0.407068	-0.57 (-0.73 to -0.41)
12	Eritrea	DALYs (Disability-Adjusted Life Years)	Female	Pulmonary Arterial Hypertension	All ages	-0.469658	-0.622684	-0.316396	-0.47 (-0.62 to -0.32)
13	Eritrea	Prevalence	Female	Pulmonary Arterial Hypertension	Age-standardized	-0.757905	-0.87566	-0.640011	-0.76 (-0.88 to -0.64)
14	Eritrea	Prevalence	Female	Pulmonary Arterial Hypertension	All ages	-0.642988	-0.751761	-0.534097	-0.64 (-0.75 to -0.53)
15	Eritrea	Incidence	Female	Pulmonary Arterial Hypertension	Age-standardized	0.161517	0.0493655	0.273794	0.16 (0.05 to 0.27)
16	Eritrea	Incidence	Female	Pulmonary Arterial Hypertension	All ages	0.273851	0.165384	0.382436	0.27 (0.17 to 0.38)
17	Hungary	Deaths	Female	Pulmonary Arterial Hypertension	Age-standardized	-2.05167	-2.71949	-1.37928	-2.05 (-2.72 to -1.38)
18	Hungary	Deaths	Female	Pulmonary Arterial Hypertension	All ages	-1.82807	-2.51834	-1.13292	-1.83 (-2.52 to -1.13)
19	Hungary	DALYs (Disability-Adjusted Life Years)	Female	Pulmonary Arterial Hypertension	Age-standardized	-1.89917	-2.56239	-1.23144	-1.9 (-2.56 to -1.23)
20	Hungary	DALYs (Disability-Adjusted Life Years)	Female	Pulmonary Arterial Hypertension	All ages	-1.74459	-2.41768	-1.06686	-1.74 (-2.42 to -1.07)
21	Hungary	Prevalence	Female	Pulmonary Arterial Hypertension	Age-standardized	0.073993	-0.0224173	0.170496	0.07 (-0.02 to 0.17)
22	Hungary	Prevalence	Female	Pulmonary Arterial Hypertension	All ages	0.248052	0.126255	0.369998	0.25 (0.13 to 0.37)
23	Hungary	Incidence	Female	Pulmonary Arterial Hypertension	Age-standardized	0.140864	0.0213795	0.260491	0.14 (0.02 to 0.26)
24	Hungary	Incidence	Female	Pulmonary Arterial Hypertension	All ages	0.388152	0.287652	0.488753	0.39 (0.29 to 0.49)
25	Central Asia	Deaths	Female	Pulmonary Arterial Hypertension	Age-standardized	-0.576528	-0.775587	-0.37707	-0.58 (-0.78 to -0.38)
26	Central Asia	Deaths	Female	Pulmonary Arterial Hypertension	All ages	-0.544214	-0.716346	-0.371782	-0.54 (-0.72 to -0.37)
27	Central Asia	DALYs (Disability-Adjusted Life Years)	Female	Pulmonary Arterial Hypertension	Age-standardized	-0.635824	-0.827393	-0.443885	-0.64 (-0.83 to -0.44)
28	Central Asia	DALYs (Disability-Adjusted Life Years)	Female	Pulmonary Arterial Hypertension	All ages	-0.675383	-0.836888	-0.513614	-0.68 (-0.84 to -0.51)
29	Central Asia	Prevalence	Female	Pulmonary Arterial Hypertension	Age-standardized	-0.0358731	-0.0959497	0.0242396	-0.04 (-0.1 to 0.02)
30	Central Asia	Prevalence	Female	Pulmonary Arterial Hypertension	All ages	0.215324	0.178098	0.252564	0.22 (0.18 to 0.25)
31	Central Asia	Incidence	Female	Pulmonary Arterial Hypertension	Age-standardized	0.0860959	-0.00910487	0.181387	0.09 (-0.01 to 0.18)
32	Central Asia	Incidence	Female	Pulmonary Arterial Hypertension	All ages	0.396567	0.260559	0.53276	0.4 (0.26 to 0.53)
33	Honduras	Deaths	Female	Pulmonary Arterial Hypertension	Age-standardized	-1.78	-1.94089	-1.61884	-1.78 (-1.94 to -1.62)
34	Honduras	Deaths	Female	Pulmonary Arterial Hypertension	All ages	-1.58739	-1.74732	-1.4272	-1.59 (-1.75 to -1.43)
35	Honduras	DALYs (Disability-Adjusted Life Years)	Female	Pulmonary Arterial Hypertension	Age-standardized	-1.70144	-1.86066	-1.54196	-1.7 (-1.86 to -1.54)
36	Honduras	DALYs (Disability-Adjusted Life Years)	Female	Pulmonary Arterial Hypertension	All ages	-1.55512	-1.71129	-1.3987	-1.56 (-1.71 to -1.4)
37	Honduras	Prevalence	Female	Pulmonary Arterial Hypertension	Age-standardized	0.313033	0.149416	0.476918	0.31 (0.15 to 0.48)
38	Honduras	Prevalence	Female	Pulmonary Arterial Hypertension	All ages	0.465737	0.305541	0.626189	0.47 (0.31 to 0.63)
39	Honduras	Incidence	Female	Pulmonary Arterial Hypertension	Age-standardized	-0.297461	-0.432076	-0.162663	-0.3 (-0.43 to -0.16)
40	Honduras	Incidence	Female	Pulmonary Arterial Hypertension	All ages	-0.129411	-0.265763	0.00712831	-0.13 (-0.27 to 0.01)
41	Myanmar	Deaths	Female	Pulmonary Arterial Hypertension	Age-standardized	-1.49847	-1.71757	-1.27889	-1.5 (-1.72 to -1.28)
42	Myanmar	Deaths	Female	Pulmonary Arterial Hypertension	All ages	-1.35902	-1.59412	-1.12336	-1.36 (-1.59 to -1.12)
43	Myanmar	DALYs (Disability-Adjusted Life Years)	Female	Pulmonary Arterial Hypertension	Age-standardized	-1.43026	-1.65083	-1.20919	-1.43 (-1.65 to -1.21)
44	Myanmar	DALYs (Disability-Adjusted Life Years)	Female	Pulmonary Arterial Hypertension	All ages	-1.40784	-1.64017	-1.17496	-1.41 (-1.64 to -1.17)
45	Myanmar	Prevalence	Female	Pulmonary Arterial Hypertension	Age-standardized	-0.00841784	-0.122401	0.105695	-0.01 (-0.12 to 0.11)
46	Myanmar	Prevalence	Female	Pulmonary Arterial Hypertension	All ages	0.276962	0.136145	0.417977	0.28 (0.14 to 0.42)
47	Myanmar	Incidence	Female	Pulmonary Arterial Hypertension	Age-standardized	-0.194241	-0.265596	-0.122835	-0.19 (-0.27 to -0.12)
48	Myanmar	Incidence	Female	Pulmonary Arterial Hypertension	All ages	0.150662	0.104582	0.196764	0.15 (0.1 to 0.2)
49	Kuwait	Deaths	Female	Pulmonary Arterial Hypertension	Age-standardized	1.04156	-0.199129	2.29767	1.04 (-0.2 to 2.3)
50	Kuwait	Deaths	Female	Pulmonary Arterial Hypertension	All ages	1.29647	0.0454279	2.56316	1.3 (0.05 to 2.56)
51	Kuwait	DALYs (Disability-Adjusted Life Years)	Female	Pulmonary Arterial Hypertension	Age-standardized	0.967829	-0.070131	2.01657	0.97 (-0.07 to 2.02)
52	Kuwait	DALYs (Disability-Adjusted Life Years)	Female	Pulmonary Arterial Hypertension	All ages	1.05192	0.00879426	2.10592	1.05 (0.01 to 2.11)
53	Kuwait	Prevalence	Female	Pulmonary Arterial Hypertension	Age-standardized	0.0978615	0.0112849	0.184513	0.1 (0.01 to 0.18)
54	Kuwait	Prevalence	Female	Pulmonary Arterial Hypertension	All ages	0.655324	0.588667	0.722026	0.66 (0.59 to 0.72)
55	Kuwait	Incidence	Female	Pulmonary Arterial Hypertension	Age-standardized	-0.100509	-0.193155	-0.00777683	-0.1 (-0.19 to -0.01)
56	Kuwait	Incidence	Female	Pulmonary Arterial Hypertension	All ages	0.490044	0.366616	0.613624	0.49 (0.37 to 0.61)
57	Philippines	Deaths	Female	Pulmonary Arterial Hypertension	Age-standardized	0.247182	-0.0162925	0.51135	0.25 (-0.02 to 0.51)
58	Philippines	Deaths	Female	Pulmonary Arterial Hypertension	All ages	0.428781	0.152772	0.705551	0.43 (0.15 to 0.71)
59	Philippines	DALYs (Disability-Adjusted Life Years)	Female	Pulmonary Arterial Hypertension	Age-standardized	0.282907	0.0150332	0.551499	0.28 (0.02 to 0.55)
60	Philippines	DALYs (Disability-Adjusted Life Years)	Female	Pulmonary Arterial Hypertension	All ages	0.398909	0.122903	0.675676	0.4 (0.12 to 0.68)
61	Philippines	Prevalence	Female	Pulmonary Arterial Hypertension	Age-standardized	-0.355568	-0.50581	-0.205099	-0.36 (-0.51 to -0.21)
62	Philippines	Prevalence	Female	Pulmonary Arterial Hypertension	All ages	-0.161239	-0.325544	0.0033376	-0.16 (-0.33 to 0)
63	Philippines	Incidence	Female	Pulmonary Arterial Hypertension	Age-standardized	-0.0214332	-0.134339	0.0916001	-0.02 (-0.13 to 0.09)
64	Philippines	Incidence	Female	Pulmonary Arterial Hypertension	All ages	0.186814	0.090523	0.283197	0.19 (0.09 to 0.28)
65	Guyana	Deaths	Female	Pulmonary Arterial Hypertension	Age-standardized	2.05122	-0.27462	4.43129	2.05 (-0.27 to 4.43)
66	Guyana	Deaths	Female	Pulmonary Arterial Hypertension	All ages	2.23839	-0.160953	4.69539	2.24 (-0.16 to 4.7)
67	Guyana	DALYs (Disability-Adjusted Life Years)	Female	Pulmonary Arterial Hypertension	Age-standardized	1.94918	-0.348793	4.30015	1.95 (-0.35 to 4.3)
68	Guyana	DALYs (Disability-Adjusted Life Years)	Female	Pulmonary Arterial Hypertension	All ages	2.03147	-0.315543	4.43375	2.03 (-0.32 to 4.43)
69	Guyana	Prevalence	Female	Pulmonary Arterial Hypertension	Age-standardized	-0.307859	-0.41929	-0.196302	-0.31 (-0.42 to -0.2)
70	Guyana	Prevalence	Female	Pulmonary Arterial Hypertension	All ages	-0.104615	-0.271789	0.0628404	-0.1 (-0.27 to 0.06)
71	Guyana	Incidence	Female	Pulmonary Arterial Hypertension	Age-standardized	0.250354	0.157539	0.343255	0.25 (0.16 to 0.34)
72	Guyana	Incidence	Female	Pulmonary Arterial Hypertension	All ages	0.503852	0.451005	0.556727	0.5 (0.45 to 0.56)
73	Lebanon	Deaths	Female	Pulmonary Arterial Hypertension	Age-standardized	-3.90494	-4.07577	-3.73381	-3.9 (-4.08 to -3.73)
74	Lebanon	Deaths	Female	Pulmonary Arterial Hypertension	All ages	-3.69533	-3.8567	-3.5337	-3.7 (-3.86 to -3.53)
75	Lebanon	DALYs (Disability-Adjusted Life Years)	Female	Pulmonary Arterial Hypertension	Age-standardized	-3.68365	-3.84485	-3.52219	-3.68 (-3.84 to -3.52)
76	Lebanon	DALYs (Disability-Adjusted Life Years)	Female	Pulmonary Arterial Hypertension	All ages	-3.54453	-3.69279	-3.39605	-3.54 (-3.69 to -3.4)
77	Lebanon	Prevalence	Female	Pulmonary Arterial Hypertension	Age-standardized	0.0833857	-0.00908488	0.175942	0.08 (-0.01 to 0.18)
78	Lebanon	Prevalence	Female	Pulmonary Arterial Hypertension	All ages	0.301794	0.212448	0.391221	0.3 (0.21 to 0.39)
79	Lebanon	Incidence	Female	Pulmonary Arterial Hypertension	Age-standardized	-0.0971378	-0.194394	0.000213222	-0.1 (-0.19 to 0)
80	Lebanon	Incidence	Female	Pulmonary Arterial Hypertension	All ages	0.127323	0.0196426	0.23512	0.13 (0.02 to 0.24)
81	Bhutan	Deaths	Female	Pulmonary Arterial Hypertension	Age-standardized	-0.0285179	-0.277456	0.221042	-0.03 (-0.28 to 0.22)
82	Bhutan	Deaths	Female	Pulmonary Arterial Hypertension	All ages	0.258563	-0.0218262	0.539739	0.26 (-0.02 to 0.54)
83	Bhutan	DALYs (Disability-Adjusted Life Years)	Female	Pulmonary Arterial Hypertension	Age-standardized	-0.0197524	-0.286565	0.247774	-0.02 (-0.29 to 0.25)
84	Bhutan	DALYs (Disability-Adjusted Life Years)	Female	Pulmonary Arterial Hypertension	All ages	0.159768	-0.137838	0.458261	0.16 (-0.14 to 0.46)
85	Bhutan	Prevalence	Female	Pulmonary Arterial Hypertension	Age-standardized	-0.450291	-0.502729	-0.397826	-0.45 (-0.5 to -0.4)
86	Bhutan	Prevalence	Female	Pulmonary Arterial Hypertension	All ages	-0.169352	-0.232126	-0.106539	-0.17 (-0.23 to -0.11)
87	Bhutan	Incidence	Female	Pulmonary Arterial Hypertension	Age-standardized	0.382596	0.349353	0.41585	0.38 (0.35 to 0.42)
88	Bhutan	Incidence	Female	Pulmonary Arterial Hypertension	All ages	0.668096	0.621089	0.715125	0.67 (0.62 to 0.72)
89	Mexico	Deaths	Female	Pulmonary Arterial Hypertension	Age-standardized	-0.500716	-0.637203	-0.364042	-0.5 (-0.64 to -0.36)
90	Mexico	Deaths	Female	Pulmonary Arterial Hypertension	All ages	-0.035408	-0.175235	0.104615	-0.04 (-0.18 to 0.1)
91	Mexico	DALYs (Disability-Adjusted Life Years)	Female	Pulmonary Arterial Hypertension	Age-standardized	-0.407991	-0.527752	-0.288085	-0.41 (-0.53 to -0.29)
92	Mexico	DALYs (Disability-Adjusted Life Years)	Female	Pulmonary Arterial Hypertension	All ages	-0.107436	-0.228524	0.0137995	-0.11 (-0.23 to 0.01)
93	Mexico	Prevalence	Female	Pulmonary Arterial Hypertension	Age-standardized	0.150976	-0.0408125	0.343132	0.15 (-0.04 to 0.34)
94	Mexico	Prevalence	Female	Pulmonary Arterial Hypertension	All ages	0.565797	0.375612	0.756343	0.57 (0.38 to 0.76)
95	Mexico	Incidence	Female	Pulmonary Arterial Hypertension	Age-standardized	-0.101771	-0.265361	0.0620867	-0.1 (-0.27 to 0.06)
96	Mexico	Incidence	Female	Pulmonary Arterial Hypertension	All ages	0.338775	0.173162	0.504662	0.34 (0.17 to 0.5)
97	Tokelau	Deaths	Female	Pulmonary Arterial Hypertension	Age-standardized	-0.656424	-1.0984	-0.212474	-0.66 (-1.1 to -0.21)
98	Tokelau	Deaths	Female	Pulmonary Arterial Hypertension	All ages	-0.415799	-0.845946	0.0162149	-0.42 (-0.85 to 0.02)
99	Tokelau	DALYs (Disability-Adjusted Life Years)	Female	Pulmonary Arterial Hypertension	Age-standardized	-0.499777	-0.98315	-0.014044	-0.5 (-0.98 to -0.01)
100	Tokelau	DALYs (Disability-Adjusted Life Years)	Female	Pulmonary Arterial Hypertension	All ages	-0.327659	-0.799087	0.14601	-0.33 (-0.8 to 0.15)
101	Tokelau	Prevalence	Female	Pulmonary Arterial Hypertension	Age-standardized	0.653449	0.451349	0.855956	0.65 (0.45 to 0.86)
102	Tokelau	Prevalence	Female	Pulmonary Arterial Hypertension	All ages	0.780341	0.577287	0.983804	0.78 (0.58 to 0.98)
103	Tokelau	Incidence	Female	Pulmonary Arterial Hypertension	Age-standardized	-0.486085	-0.631328	-0.340628	-0.49 (-0.63 to -0.34)
104	Tokelau	Incidence	Female	Pulmonary Arterial Hypertension	All ages	-0.289528	-0.440696	-0.138131	-0.29 (-0.44 to -0.14)
105	Mauritania	Deaths	Female	Pulmonary Arterial Hypertension	Age-standardized	-0.465375	-0.590493	-0.340101	-0.47 (-0.59 to -0.34)
106	Mauritania	Deaths	Female	Pulmonary Arterial Hypertension	All ages	-0.404282	-0.535701	-0.27269	-0.4 (-0.54 to -0.27)
107	Mauritania	DALYs (Disability-Adjusted Life Years)	Female	Pulmonary Arterial Hypertension	Age-standardized	-0.368842	-0.488238	-0.249302	-0.37 (-0.49 to -0.25)
108	Mauritania	DALYs (Disability-Adjusted Life Years)	Female	Pulmonary Arterial Hypertension	All ages	-0.339066	-0.461001	-0.216982	-0.34 (-0.46 to -0.22)
109	Mauritania	Prevalence	Female	Pulmonary Arterial Hypertension	Age-standardized	0.648817	0.437996	0.86008	0.65 (0.44 to 0.86)
110	Mauritania	Prevalence	Female	Pulmonary Arterial Hypertension	All ages	0.641344	0.430171	0.852961	0.64 (0.43 to 0.85)
111	Mauritania	Incidence	Female	Pulmonary Arterial Hypertension	Age-standardized	-0.802812	-0.947991	-0.65742	-0.8 (-0.95 to -0.66)
112	Mauritania	Incidence	Female	Pulmonary Arterial Hypertension	All ages	-0.774941	-0.918144	-0.631532	-0.77 (-0.92 to -0.63)
113	South Africa	Deaths	Female	Pulmonary Arterial Hypertension	Age-standardized	-0.513617	-1.06835	0.0442288	-0.51 (-1.07 to 0.04)
114	South Africa	Deaths	Female	Pulmonary Arterial Hypertension	All ages	-0.496104	-1.07402	0.0851919	-0.5 (-1.07 to 0.09)
115	South Africa	DALYs (Disability-Adjusted Life Years)	Female	Pulmonary Arterial Hypertension	Age-standardized	-0.66265	-1.2046	-0.117723	-0.66 (-1.2 to -0.12)
116	South Africa	DALYs (Disability-Adjusted Life Years)	Female	Pulmonary Arterial Hypertension	All ages	-0.714594	-1.27922	-0.146743	-0.71 (-1.28 to -0.15)
117	South Africa	Prevalence	Female	Pulmonary Arterial Hypertension	Age-standardized	0.199013	0.154688	0.243357	0.2 (0.15 to 0.24)
118	South Africa	Prevalence	Female	Pulmonary Arterial Hypertension	All ages	0.435997	0.381282	0.490741	0.44 (0.38 to 0.49)
119	South Africa	Incidence	Female	Pulmonary Arterial Hypertension	Age-standardized	-0.123741	-0.209639	-0.0377695	-0.12 (-0.21 to -0.04)
120	South Africa	Incidence	Female	Pulmonary Arterial Hypertension	All ages	0.143757	0.0728713	0.214693	0.14 (0.07 to 0.21)
121	North Macedonia	Deaths	Female	Pulmonary Arterial Hypertension	Age-standardized	-1.38247	-1.65488	-1.10931	-1.38 (-1.65 to -1.11)
122	North Macedonia	Deaths	Female	Pulmonary Arterial Hypertension	All ages	-1.22399	-1.50814	-0.939021	-1.22 (-1.51 to -0.94)
123	North Macedonia	DALYs (Disability-Adjusted Life Years)	Female	Pulmonary Arterial Hypertension	Age-standardized	-1.31118	-1.56661	-1.05509	-1.31 (-1.57 to -1.06)
124	North Macedonia	DALYs (Disability-Adjusted Life Years)	Female	Pulmonary Arterial Hypertension	All ages	-1.23825	-1.50012	-0.975697	-1.24 (-1.5 to -0.98)
125	North Macedonia	Prevalence	Female	Pulmonary Arterial Hypertension	Age-standardized	-0.165376	-0.219885	-0.110837	-0.17 (-0.22 to -0.11)
126	North Macedonia	Prevalence	Female	Pulmonary Arterial Hypertension	All ages	0.0170328	-0.0488998	0.083009	0.02 (-0.05 to 0.08)
127	North Macedonia	Incidence	Female	Pulmonary Arterial Hypertension	Age-standardized	0.357225	0.264398	0.450138	0.36 (0.26 to 0.45)
128	North Macedonia	Incidence	Female	Pulmonary Arterial Hypertension	All ages	0.628442	0.537015	0.719952	0.63 (0.54 to 0.72)
129	Ethiopia	Deaths	Female	Pulmonary Arterial Hypertension	Age-standardized	-1.6933	-1.87387	-1.51239	-1.69 (-1.87 to -1.51)
130	Ethiopia	Deaths	Female	Pulmonary Arterial Hypertension	All ages	-1.62984	-1.81157	-1.44777	-1.63 (-1.81 to -1.45)
131	Ethiopia	DALYs (Disability-Adjusted Life Years)	Female	Pulmonary Arterial Hypertension	Age-standardized	-1.60186	-1.78419	-1.4192	-1.6 (-1.78 to -1.42)
132	Ethiopia	DALYs (Disability-Adjusted Life Years)	Female	Pulmonary Arterial Hypertension	All ages	-1.5439	-1.72313	-1.36436	-1.54 (-1.72 to -1.36)
133	Ethiopia	Prevalence	Female	Pulmonary Arterial Hypertension	Age-standardized	-0.452162	-0.612996	-0.291068	-0.45 (-0.61 to -0.29)
134	Ethiopia	Prevalence	Female	Pulmonary Arterial Hypertension	All ages	-0.43469	-0.597694	-0.271418	-0.43 (-0.6 to -0.27)
135	Ethiopia	Incidence	Female	Pulmonary Arterial Hypertension	Age-standardized	0.0826995	0.0206678	0.14477	0.08 (0.02 to 0.14)
136	Ethiopia	Incidence	Female	Pulmonary Arterial Hypertension	All ages	0.0697798	0.0139938	0.125597	0.07 (0.01 to 0.13)
137	High-income Asia Pacific	Deaths	Female	Pulmonary Arterial Hypertension	Age-standardized	-1.2889	-1.38064	-1.19709	-1.29 (-1.38 to -1.2)
138	High-income Asia Pacific	Deaths	Female	Pulmonary Arterial Hypertension	All ages	-1.01842	-1.11841	-0.918325	-1.02 (-1.12 to -0.92)
139	High-income Asia Pacific	DALYs (Disability-Adjusted Life Years)	Female	Pulmonary Arterial Hypertension	Age-standardized	-1.27669	-1.36663	-1.18666	-1.28 (-1.37 to -1.19)
140	High-income Asia Pacific	DALYs (Disability-Adjusted Life Years)	Female	Pulmonary Arterial Hypertension	All ages	-1.13587	-1.22553	-1.04614	-1.14 (-1.23 to -1.05)
141	High-income Asia Pacific	Prevalence	Female	Pulmonary Arterial Hypertension	Age-standardized	-0.104216	-0.134901	-0.073521	-0.1 (-0.13 to -0.07)
142	High-income Asia Pacific	Prevalence	Female	Pulmonary Arterial Hypertension	All ages	0.209717	0.173114	0.246333	0.21 (0.17 to 0.25)
143	High-income Asia Pacific	Incidence	Female	Pulmonary Arterial Hypertension	Age-standardized	0.106229	0.0738851	0.138583	0.11 (0.07 to 0.14)
144	High-income Asia Pacific	Incidence	Female	Pulmonary Arterial Hypertension	All ages	0.415888	0.388741	0.443043	0.42 (0.39 to 0.44)
145	American Samoa	Deaths	Female	Pulmonary Arterial Hypertension	Age-standardized	0.0663395	-0.0219218	0.154679	0.07 (-0.02 to 0.15)
146	American Samoa	Deaths	Female	Pulmonary Arterial Hypertension	All ages	0.33449	0.201067	0.46809	0.33 (0.2 to 0.47)
147	American Samoa	DALYs (Disability-Adjusted Life Years)	Female	Pulmonary Arterial Hypertension	Age-standardized	0.124579	0.0352337	0.214004	0.12 (0.04 to 0.21)
148	American Samoa	DALYs (Disability-Adjusted Life Years)	Female	Pulmonary Arterial Hypertension	All ages	0.237331	0.122681	0.352113	0.24 (0.12 to 0.35)
149	American Samoa	Prevalence	Female	Pulmonary Arterial Hypertension	Age-standardized	0.0710928	-0.0264231	0.168704	0.07 (-0.03 to 0.17)
150	American Samoa	Prevalence	Female	Pulmonary Arterial Hypertension	All ages	0.302176	0.229106	0.3753	0.3 (0.23 to 0.38)
151	American Samoa	Incidence	Female	Pulmonary Arterial Hypertension	Age-standardized	-0.0224655	-0.102355	0.0574875	-0.02 (-0.1 to 0.06)
152	American Samoa	Incidence	Female	Pulmonary Arterial Hypertension	All ages	0.36283	0.23224	0.493591	0.36 (0.23 to 0.49)
153	Haiti	Deaths	Female	Pulmonary Arterial Hypertension	Age-standardized	-1.44688	-1.5711	-1.32252	-1.45 (-1.57 to -1.32)
154	Haiti	Deaths	Female	Pulmonary Arterial Hypertension	All ages	-1.28223	-1.42608	-1.13818	-1.28 (-1.43 to -1.14)
155	Haiti	DALYs (Disability-Adjusted Life Years)	Female	Pulmonary Arterial Hypertension	Age-standardized	-1.38336	-1.51656	-1.24999	-1.38 (-1.52 to -1.25)
156	Haiti	DALYs (Disability-Adjusted Life Years)	Female	Pulmonary Arterial Hypertension	All ages	-1.27859	-1.42402	-1.13294	-1.28 (-1.42 to -1.13)
157	Haiti	Prevalence	Female	Pulmonary Arterial Hypertension	Age-standardized	-0.323316	-0.436166	-0.210338	-0.32 (-0.44 to -0.21)
158	Haiti	Prevalence	Female	Pulmonary Arterial Hypertension	All ages	-0.167076	-0.254091	-0.0799851	-0.17 (-0.25 to -0.08)
159	Haiti	Incidence	Female	Pulmonary Arterial Hypertension	Age-standardized	0.260787	0.162943	0.358727	0.26 (0.16 to 0.36)
160	Haiti	Incidence	Female	Pulmonary Arterial Hypertension	All ages	0.423012	0.292661	0.553533	0.42 (0.29 to 0.55)
161	Sri Lanka	Deaths	Female	Pulmonary Arterial Hypertension	Age-standardized	1.2556	0.873505	1.63915	1.26 (0.87 to 1.64)
162	Sri Lanka	Deaths	Female	Pulmonary Arterial Hypertension	All ages	1.45302	1.06624	1.84129	1.45 (1.07 to 1.84)
163	Sri Lanka	DALYs (Disability-Adjusted Life Years)	Female	Pulmonary Arterial Hypertension	Age-standardized	1.22743	0.853869	1.60237	1.23 (0.85 to 1.6)
164	Sri Lanka	DALYs (Disability-Adjusted Life Years)	Female	Pulmonary Arterial Hypertension	All ages	1.32287	0.944383	1.70278	1.32 (0.94 to 1.7)
165	Sri Lanka	Prevalence	Female	Pulmonary Arterial Hypertension	Age-standardized	0.0967351	0.0375767	0.155929	0.1 (0.04 to 0.16)
166	Sri Lanka	Prevalence	Female	Pulmonary Arterial Hypertension	All ages	0.368946	0.293564	0.444386	0.37 (0.29 to 0.44)
167	Sri Lanka	Incidence	Female	Pulmonary Arterial Hypertension	Age-standardized	-0.238231	-0.308695	-0.167717	-0.24 (-0.31 to -0.17)
168	Sri Lanka	Incidence	Female	Pulmonary Arterial Hypertension	All ages	0.0190463	-0.0361895	0.0743127	0.02 (-0.04 to 0.07)
169	Germany	Deaths	Female	Pulmonary Arterial Hypertension	Age-standardized	-1.29406	-2.00872	-0.57419	-1.29 (-2.01 to -0.57)
170	Germany	Deaths	Female	Pulmonary Arterial Hypertension	All ages	-1.17345	-1.93373	-0.407276	-1.17 (-1.93 to -0.41)
171	Germany	DALYs (Disability-Adjusted Life Years)	Female	Pulmonary Arterial Hypertension	Age-standardized	-1.22686	-1.9111	-0.537838	-1.23 (-1.91 to -0.54)
172	Germany	DALYs (Disability-Adjusted Life Years)	Female	Pulmonary Arterial Hypertension	All ages	-1.17395	-1.869	-0.473965	-1.17 (-1.87 to -0.47)
173	Germany	Prevalence	Female	Pulmonary Arterial Hypertension	Age-standardized	0.326459	0.232849	0.420156	0.33 (0.23 to 0.42)
174	Germany	Prevalence	Female	Pulmonary Arterial Hypertension	All ages	0.4603	0.3298	0.590969	0.46 (0.33 to 0.59)
175	Germany	Incidence	Female	Pulmonary Arterial Hypertension	Age-standardized	-0.559559	-0.667751	-0.451248	-0.56 (-0.67 to -0.45)
176	Germany	Incidence	Female	Pulmonary Arterial Hypertension	All ages	-0.412347	-0.518495	-0.306085	-0.41 (-0.52 to -0.31)
177	Montenegro	Deaths	Female	Pulmonary Arterial Hypertension	Age-standardized	-1.8187	-2.10618	-1.53038	-1.82 (-2.11 to -1.53)
178	Montenegro	Deaths	Female	Pulmonary Arterial Hypertension	All ages	-1.62552	-1.91381	-1.33639	-1.63 (-1.91 to -1.34)
179	Montenegro	DALYs (Disability-Adjusted Life Years)	Female	Pulmonary Arterial Hypertension	Age-standardized	-1.47535	-1.716	-1.23411	-1.48 (-1.72 to -1.23)
180	Montenegro	DALYs (Disability-Adjusted Life Years)	Female	Pulmonary Arterial Hypertension	All ages	-1.35232	-1.58691	-1.11716	-1.35 (-1.59 to -1.12)
181	Montenegro	Prevalence	Female	Pulmonary Arterial Hypertension	Age-standardized	0.0566008	0.00447126	0.108758	0.06 (0 to 0.11)
182	Montenegro	Prevalence	Female	Pulmonary Arterial Hypertension	All ages	0.22733	0.177193	0.277492	0.23 (0.18 to 0.28)
183	Montenegro	Incidence	Female	Pulmonary Arterial Hypertension	Age-standardized	0.103353	0.0390721	0.167676	0.1 (0.04 to 0.17)
184	Montenegro	Incidence	Female	Pulmonary Arterial Hypertension	All ages	0.369896	0.279764	0.460108	0.37 (0.28 to 0.46)
185	Japan	Deaths	Female	Pulmonary Arterial Hypertension	Age-standardized	-1.00708	-1.0986	-0.915467	-1.01 (-1.1 to -0.92)
186	Japan	Deaths	Female	Pulmonary Arterial Hypertension	All ages	-0.748894	-0.847307	-0.650384	-0.75 (-0.85 to -0.65)
187	Japan	DALYs (Disability-Adjusted Life Years)	Female	Pulmonary Arterial Hypertension	Age-standardized	-1.02295	-1.11701	-0.928814	-1.02 (-1.12 to -0.93)
188	Japan	DALYs (Disability-Adjusted Life Years)	Female	Pulmonary Arterial Hypertension	All ages	-0.868162	-0.957599	-0.778644	-0.87 (-0.96 to -0.78)
189	Japan	Prevalence	Female	Pulmonary Arterial Hypertension	Age-standardized	-0.0845399	-0.113694	-0.0553774	-0.08 (-0.11 to -0.06)
190	Japan	Prevalence	Female	Pulmonary Arterial Hypertension	All ages	0.160627	0.101387	0.219903	0.16 (0.1 to 0.22)
191	Japan	Incidence	Female	Pulmonary Arterial Hypertension	Age-standardized	0.151686	0.120659	0.182722	0.15 (0.12 to 0.18)
192	Japan	Incidence	Female	Pulmonary Arterial Hypertension	All ages	0.397285	0.368511	0.426068	0.4 (0.37 to 0.43)
193	Armenia	Deaths	Female	Pulmonary Arterial Hypertension	Age-standardized	-6.2051	-7.11466	-5.28663	-6.21 (-7.11 to -5.29)
194	Armenia	Deaths	Female	Pulmonary Arterial Hypertension	All ages	-6.11065	-7.01511	-5.1974	-6.11 (-7.02 to -5.2)
195	Armenia	DALYs (Disability-Adjusted Life Years)	Female	Pulmonary Arterial Hypertension	Age-standardized	-5.54526	-6.3409	-4.74286	-5.55 (-6.34 to -4.74)
196	Armenia	DALYs (Disability-Adjusted Life Years)	Female	Pulmonary Arterial Hypertension	All ages	-5.48779	-6.26173	-4.70746	-5.49 (-6.26 to -4.71)
197	Armenia	Prevalence	Female	Pulmonary Arterial Hypertension	Age-standardized	-0.0124804	-0.0264909	0.00153203	-0.01 (-0.03 to 0)
198	Armenia	Prevalence	Female	Pulmonary Arterial Hypertension	All ages	0.195046	0.131412	0.25872	0.2 (0.13 to 0.26)
199	Armenia	Incidence	Female	Pulmonary Arterial Hypertension	Age-standardized	0.15352	0.125981	0.181067	0.15 (0.13 to 0.18)
200	Armenia	Incidence	Female	Pulmonary Arterial Hypertension	All ages	0.409542	0.319283	0.499883	0.41 (0.32 to 0.5)
201	Global	Deaths	Female	Pulmonary Arterial Hypertension	Age-standardized	-0.819723	-0.910066	-0.729297	-0.82 (-0.91 to -0.73)
202	Global	Deaths	Female	Pulmonary Arterial Hypertension	All ages	-0.633521	-0.732989	-0.533954	-0.63 (-0.73 to -0.53)
203	Global	DALYs (Disability-Adjusted Life Years)	Female	Pulmonary Arterial Hypertension	Age-standardized	-0.755098	-0.844418	-0.665698	-0.76 (-0.84 to -0.67)
204	Global	DALYs (Disability-Adjusted Life Years)	Female	Pulmonary Arterial Hypertension	All ages	-0.658583	-0.753406	-0.563671	-0.66 (-0.75 to -0.56)
205	Global	Prevalence	Female	Pulmonary Arterial Hypertension	Age-standardized	-0.0144512	-0.0360498	0.00715216	-0.01 (-0.04 to 0.01)
206	Global	Prevalence	Female	Pulmonary Arterial Hypertension	All ages	0.20314	0.175599	0.230689	0.2 (0.18 to 0.23)
207	Global	Incidence	Female	Pulmonary Arterial Hypertension	Age-standardized	0.119688	0.106322	0.133056	0.12 (0.11 to 0.13)
208	Global	Incidence	Female	Pulmonary Arterial Hypertension	All ages	0.33283	0.307976	0.35769	0.33 (0.31 to 0.36)
209	Greece	Deaths	Female	Pulmonary Arterial Hypertension	Age-standardized	0.347716	-0.428266	1.12975	0.35 (-0.43 to 1.13)
210	Greece	Deaths	Female	Pulmonary Arterial Hypertension	All ages	0.706204	-0.0524027	1.47057	0.71 (-0.05 to 1.47)
211	Greece	DALYs (Disability-Adjusted Life Years)	Female	Pulmonary Arterial Hypertension	Age-standardized	0.248444	-0.511063	1.01375	0.25 (-0.51 to 1.01)
212	Greece	DALYs (Disability-Adjusted Life Years)	Female	Pulmonary Arterial Hypertension	All ages	0.446139	-0.301053	1.19893	0.45 (-0.3 to 1.2)
213	Greece	Prevalence	Female	Pulmonary Arterial Hypertension	Age-standardized	-0.195534	-0.353836	-0.036981	-0.2 (-0.35 to -0.04)
214	Greece	Prevalence	Female	Pulmonary Arterial Hypertension	All ages	0.163873	-0.00210524	0.330127	0.16 (0 to 0.33)
215	Greece	Incidence	Female	Pulmonary Arterial Hypertension	Age-standardized	-0.165444	-0.341475	0.0108978	-0.17 (-0.34 to 0.01)
216	Greece	Incidence	Female	Pulmonary Arterial Hypertension	All ages	0.195075	0.0198576	0.3706	0.2 (0.02 to 0.37)
217	Jamaica	Deaths	Female	Pulmonary Arterial Hypertension	Age-standardized	-3.99292	-4.53521	-3.44755	-3.99 (-4.54 to -3.45)
218	Jamaica	Deaths	Female	Pulmonary Arterial Hypertension	All ages	-3.78435	-4.35021	-3.21514	-3.78 (-4.35 to -3.22)
219	Jamaica	DALYs (Disability-Adjusted Life Years)	Female	Pulmonary Arterial Hypertension	Age-standardized	-3.93238	-4.46813	-3.39363	-3.93 (-4.47 to -3.39)
220	Jamaica	DALYs (Disability-Adjusted Life Years)	Female	Pulmonary Arterial Hypertension	All ages	-3.83299	-4.38837	-3.27438	-3.83 (-4.39 to -3.27)
221	Jamaica	Prevalence	Female	Pulmonary Arterial Hypertension	Age-standardized	-0.120833	-0.206587	-0.0350045	-0.12 (-0.21 to -0.04)
222	Jamaica	Prevalence	Female	Pulmonary Arterial Hypertension	All ages	0.135716	0.0115458	0.26004	0.14 (0.01 to 0.26)
223	Jamaica	Incidence	Female	Pulmonary Arterial Hypertension	Age-standardized	0.0752053	0.00491524	0.145545	0.08 (0 to 0.15)
224	Jamaica	Incidence	Female	Pulmonary Arterial Hypertension	All ages	0.39626	0.348516	0.444027	0.4 (0.35 to 0.44)
225	Tuvalu	Deaths	Female	Pulmonary Arterial Hypertension	Age-standardized	-0.850546	-0.902675	-0.79839	-0.85 (-0.9 to -0.8)
226	Tuvalu	Deaths	Female	Pulmonary Arterial Hypertension	All ages	-0.991778	-1.07544	-0.908044	-0.99 (-1.08 to -0.91)
227	Tuvalu	DALYs (Disability-Adjusted Life Years)	Female	Pulmonary Arterial Hypertension	Age-standardized	-0.759942	-0.812631	-0.707225	-0.76 (-0.81 to -0.71)
228	Tuvalu	DALYs (Disability-Adjusted Life Years)	Female	Pulmonary Arterial Hypertension	All ages	-0.842466	-0.907636	-0.777253	-0.84 (-0.91 to -0.78)
229	Tuvalu	Prevalence	Female	Pulmonary Arterial Hypertension	Age-standardized	-0.0842136	-0.180139	0.011804	-0.08 (-0.18 to 0.01)
230	Tuvalu	Prevalence	Female	Pulmonary Arterial Hypertension	All ages	-0.235816	-0.306452	-0.165131	-0.24 (-0.31 to -0.17)
231	Tuvalu	Incidence	Female	Pulmonary Arterial Hypertension	Age-standardized	0.10437	0.0265039	0.182298	0.1 (0.03 to 0.18)
232	Tuvalu	Incidence	Female	Pulmonary Arterial Hypertension	All ages	-0.0774046	-0.208383	0.053746	-0.08 (-0.21 to 0.05)
233	Brunei Darussalam	Deaths	Female	Pulmonary Arterial Hypertension	Age-standardized	-1.34993	-1.50053	-1.1991	-1.35 (-1.5 to -1.2)
234	Brunei Darussalam	Deaths	Female	Pulmonary Arterial Hypertension	All ages	-1.14334	-1.27811	-1.00838	-1.14 (-1.28 to -1.01)
235	Brunei Darussalam	DALYs (Disability-Adjusted Life Years)	Female	Pulmonary Arterial Hypertension	Age-standardized	-1.39632	-1.54625	-1.24617	-1.4 (-1.55 to -1.25)
236	Brunei Darussalam	DALYs (Disability-Adjusted Life Years)	Female	Pulmonary Arterial Hypertension	All ages	-1.30979	-1.45335	-1.16602	-1.31 (-1.45 to -1.17)
237	Brunei Darussalam	Prevalence	Female	Pulmonary Arterial Hypertension	Age-standardized	0.0240585	-0.0196245	0.0677606	0.02 (-0.02 to 0.07)
238	Brunei Darussalam	Prevalence	Female	Pulmonary Arterial Hypertension	All ages	0.286355	0.254845	0.317874	0.29 (0.25 to 0.32)
239	Brunei Darussalam	Incidence	Female	Pulmonary Arterial Hypertension	Age-standardized	0.0103562	-0.0321704	0.0529009	0.01 (-0.03 to 0.05)
240	Brunei Darussalam	Incidence	Female	Pulmonary Arterial Hypertension	All ages	0.326083	0.26092	0.391289	0.33 (0.26 to 0.39)
241	Argentina	Deaths	Female	Pulmonary Arterial Hypertension	Age-standardized	-2.29698	-2.45042	-2.14331	-2.3 (-2.45 to -2.14)
242	Argentina	Deaths	Female	Pulmonary Arterial Hypertension	All ages	-2.19462	-2.3283	-2.06076	-2.19 (-2.33 to -2.06)
243	Argentina	DALYs (Disability-Adjusted Life Years)	Female	Pulmonary Arterial Hypertension	Age-standardized	-2.29027	-2.43974	-2.14057	-2.29 (-2.44 to -2.14)
244	Argentina	DALYs (Disability-Adjusted Life Years)	Female	Pulmonary Arterial Hypertension	All ages	-2.21969	-2.35914	-2.08004	-2.22 (-2.36 to -2.08)
245	Argentina	Prevalence	Female	Pulmonary Arterial Hypertension	Age-standardized	0.182825	0.161352	0.204303	0.18 (0.16 to 0.2)
246	Argentina	Prevalence	Female	Pulmonary Arterial Hypertension	All ages	0.294987	0.266415	0.323566	0.29 (0.27 to 0.32)
247	Argentina	Incidence	Female	Pulmonary Arterial Hypertension	Age-standardized	-0.0654229	-0.0994831	-0.0313512	-0.07 (-0.1 to -0.03)
248	Argentina	Incidence	Female	Pulmonary Arterial Hypertension	All ages	0.0316165	-0.0249618	0.0882269	0.03 (-0.02 to 0.09)
249	Libya	Deaths	Female	Pulmonary Arterial Hypertension	Age-standardized	2.19263	1.91197	2.47406	2.19 (1.91 to 2.47)
250	Libya	Deaths	Female	Pulmonary Arterial Hypertension	All ages	2.49938	2.18967	2.81002	2.5 (2.19 to 2.81)
251	Libya	DALYs (Disability-Adjusted Life Years)	Female	Pulmonary Arterial Hypertension	Age-standardized	2.12739	1.84881	2.40673	2.13 (1.85 to 2.41)
252	Libya	DALYs (Disability-Adjusted Life Years)	Female	Pulmonary Arterial Hypertension	All ages	2.16905	1.87315	2.46582	2.17 (1.87 to 2.47)
253	Libya	Prevalence	Female	Pulmonary Arterial Hypertension	Age-standardized	-0.237563	-0.375019	-0.0999161	-0.24 (-0.38 to -0.1)
254	Libya	Prevalence	Female	Pulmonary Arterial Hypertension	All ages	0.455563	0.319635	0.591675	0.46 (0.32 to 0.59)
255	Libya	Incidence	Female	Pulmonary Arterial Hypertension	Age-standardized	0.0969192	-0.0431607	0.237195	0.1 (-0.04 to 0.24)
256	Libya	Incidence	Female	Pulmonary Arterial Hypertension	All ages	0.890293	0.718448	1.06243	0.89 (0.72 to 1.06)
257	Georgia	Deaths	Female	Pulmonary Arterial Hypertension	Age-standardized	2.53782	1.42144	3.66648	2.54 (1.42 to 3.67)
258	Georgia	Deaths	Female	Pulmonary Arterial Hypertension	All ages	2.68907	1.61901	3.7704	2.69 (1.62 to 3.77)
259	Georgia	DALYs (Disability-Adjusted Life Years)	Female	Pulmonary Arterial Hypertension	Age-standardized	2.34114	1.20227	3.49282	2.34 (1.2 to 3.49)
260	Georgia	DALYs (Disability-Adjusted Life Years)	Female	Pulmonary Arterial Hypertension	All ages	2.40835	1.31732	3.51113	2.41 (1.32 to 3.51)
261	Georgia	Prevalence	Female	Pulmonary Arterial Hypertension	Age-standardized	-0.0102945	-0.0264032	0.00581676	-0.01 (-0.03 to 0.01)
262	Georgia	Prevalence	Female	Pulmonary Arterial Hypertension	All ages	0.211322	0.17473	0.247927	0.21 (0.17 to 0.25)
263	Georgia	Incidence	Female	Pulmonary Arterial Hypertension	Age-standardized	0.0840016	0.0493508	0.118664	0.08 (0.05 to 0.12)
264	Georgia	Incidence	Female	Pulmonary Arterial Hypertension	All ages	0.367517	0.305767	0.429306	0.37 (0.31 to 0.43)
265	India	Deaths	Female	Pulmonary Arterial Hypertension	Age-standardized	-0.304715	-0.428391	-0.180885	-0.3 (-0.43 to -0.18)
266	India	Deaths	Female	Pulmonary Arterial Hypertension	All ages	-0.128039	-0.254943	-0.000974069	-0.13 (-0.25 to 0)
267	India	DALYs (Disability-Adjusted Life Years)	Female	Pulmonary Arterial Hypertension	Age-standardized	-0.276254	-0.413811	-0.138507	-0.28 (-0.41 to -0.14)
268	India	DALYs (Disability-Adjusted Life Years)	Female	Pulmonary Arterial Hypertension	All ages	-0.162037	-0.305026	-0.0188433	-0.16 (-0.31 to -0.02)
269	India	Prevalence	Female	Pulmonary Arterial Hypertension	Age-standardized	0.120068	0.108157	0.131981	0.12 (0.11 to 0.13)
270	India	Prevalence	Female	Pulmonary Arterial Hypertension	All ages	0.271027	0.255175	0.28688	0.27 (0.26 to 0.29)
271	India	Incidence	Female	Pulmonary Arterial Hypertension	Age-standardized	-0.103118	-0.121674	-0.0845576	-0.1 (-0.12 to -0.08)
272	India	Incidence	Female	Pulmonary Arterial Hypertension	All ages	0.045271	0.0185221	0.0720271	0.05 (0.02 to 0.07)
273	Madagascar	Deaths	Female	Pulmonary Arterial Hypertension	Age-standardized	0.15756	0.0685589	0.246639	0.16 (0.07 to 0.25)
274	Madagascar	Deaths	Female	Pulmonary Arterial Hypertension	All ages	0.265138	0.168325	0.362044	0.27 (0.17 to 0.36)
275	Madagascar	DALYs (Disability-Adjusted Life Years)	Female	Pulmonary Arterial Hypertension	Age-standardized	0.202674	0.110687	0.294746	0.2 (0.11 to 0.29)
276	Madagascar	DALYs (Disability-Adjusted Life Years)	Female	Pulmonary Arterial Hypertension	All ages	0.276264	0.177998	0.374626	0.28 (0.18 to 0.37)
277	Madagascar	Prevalence	Female	Pulmonary Arterial Hypertension	Age-standardized	-0.929767	-1.10741	-0.751802	-0.93 (-1.11 to -0.75)
278	Madagascar	Prevalence	Female	Pulmonary Arterial Hypertension	All ages	-0.830925	-0.995579	-0.665998	-0.83 (-1 to -0.67)
279	Madagascar	Incidence	Female	Pulmonary Arterial Hypertension	Age-standardized	0.0911636	-0.0227112	0.205168	0.09 (-0.02 to 0.21)
280	Madagascar	Incidence	Female	Pulmonary Arterial Hypertension	All ages	0.185499	0.0632958	0.307852	0.19 (0.06 to 0.31)
281	Nicaragua	Deaths	Female	Pulmonary Arterial Hypertension	Age-standardized	-3.59888	-3.8523	-3.34479	-3.6 (-3.85 to -3.34)
282	Nicaragua	Deaths	Female	Pulmonary Arterial Hypertension	All ages	-3.30794	-3.55641	-3.05883	-3.31 (-3.56 to -3.06)
283	Nicaragua	DALYs (Disability-Adjusted Life Years)	Female	Pulmonary Arterial Hypertension	Age-standardized	-3.17461	-3.41578	-2.93284	-3.17 (-3.42 to -2.93)
284	Nicaragua	DALYs (Disability-Adjusted Life Years)	Female	Pulmonary Arterial Hypertension	All ages	-3.01192	-3.25058	-2.77267	-3.01 (-3.25 to -2.77)
285	Nicaragua	Prevalence	Female	Pulmonary Arterial Hypertension	Age-standardized	0.0911403	-0.133598	0.316385	0.09 (-0.13 to 0.32)
286	Nicaragua	Prevalence	Female	Pulmonary Arterial Hypertension	All ages	0.432705	0.223992	0.641851	0.43 (0.22 to 0.64)
287	Nicaragua	Incidence	Female	Pulmonary Arterial Hypertension	Age-standardized	-0.101695	-0.293443	0.0904211	-0.1 (-0.29 to 0.09)
288	Nicaragua	Incidence	Female	Pulmonary Arterial Hypertension	All ages	0.24552	0.0457611	0.445678	0.25 (0.05 to 0.45)
289	Morocco	Deaths	Female	Pulmonary Arterial Hypertension	Age-standardized	2.0434	1.62018	2.46838	2.04 (1.62 to 2.47)
290	Morocco	Deaths	Female	Pulmonary Arterial Hypertension	All ages	2.23378	1.81326	2.65605	2.23 (1.81 to 2.66)
291	Morocco	DALYs (Disability-Adjusted Life Years)	Female	Pulmonary Arterial Hypertension	Age-standardized	1.93336	1.50613	2.36239	1.93 (1.51 to 2.36)
292	Morocco	DALYs (Disability-Adjusted Life Years)	Female	Pulmonary Arterial Hypertension	All ages	1.98354	1.55846	2.4104	1.98 (1.56 to 2.41)
293	Morocco	Prevalence	Female	Pulmonary Arterial Hypertension	Age-standardized	0.128101	0.0262744	0.230031	0.13 (0.03 to 0.23)
294	Morocco	Prevalence	Female	Pulmonary Arterial Hypertension	All ages	0.442793	0.34306	0.542626	0.44 (0.34 to 0.54)
295	Morocco	Incidence	Female	Pulmonary Arterial Hypertension	Age-standardized	-0.120685	-0.226446	-0.0148116	-0.12 (-0.23 to -0.01)
296	Morocco	Incidence	Female	Pulmonary Arterial Hypertension	All ages	0.265292	0.157931	0.372769	0.27 (0.16 to 0.37)
297	Kenya	Deaths	Female	Pulmonary Arterial Hypertension	Age-standardized	-0.0522452	-0.172328	0.067982	-0.05 (-0.17 to 0.07)
298	Kenya	Deaths	Female	Pulmonary Arterial Hypertension	All ages	-0.0322598	-0.165782	0.101441	-0.03 (-0.17 to 0.1)
299	Kenya	DALYs (Disability-Adjusted Life Years)	Female	Pulmonary Arterial Hypertension	Age-standardized	-0.0740249	-0.185145	0.0372193	-0.07 (-0.19 to 0.04)
300	Kenya	DALYs (Disability-Adjusted Life Years)	Female	Pulmonary Arterial Hypertension	All ages	-0.109047	-0.234412	0.0164745	-0.11 (-0.23 to 0.02)
301	Kenya	Prevalence	Female	Pulmonary Arterial Hypertension	Age-standardized	-0.25056	-0.400492	-0.100402	-0.25 (-0.4 to -0.1)
302	Kenya	Prevalence	Female	Pulmonary Arterial Hypertension	All ages	-0.0939007	-0.242235	0.0546541	-0.09 (-0.24 to 0.05)
303	Kenya	Incidence	Female	Pulmonary Arterial Hypertension	Age-standardized	-0.316377	-0.381602	-0.25111	-0.32 (-0.38 to -0.25)
304	Kenya	Incidence	Female	Pulmonary Arterial Hypertension	All ages	-0.117297	-0.185815	-0.0487328	-0.12 (-0.19 to -0.05)
305	Saint Vincent and the Grenadines	Deaths	Female	Pulmonary Arterial Hypertension	Age-standardized	-4.50874	-5.1182	-3.89536	-4.51 (-5.12 to -3.9)
306	Saint Vincent and the Grenadines	Deaths	Female	Pulmonary Arterial Hypertension	All ages	-4.15854	-4.76684	-3.54635	-4.16 (-4.77 to -3.55)
307	Saint Vincent and the Grenadines	DALYs (Disability-Adjusted Life Years)	Female	Pulmonary Arterial Hypertension	Age-standardized	-4.12529	-4.69231	-3.55489	-4.13 (-4.69 to -3.55)
308	Saint Vincent and the Grenadines	DALYs (Disability-Adjusted Life Years)	Female	Pulmonary Arterial Hypertension	All ages	-3.94844	-4.51058	-3.38299	-3.95 (-4.51 to -3.38)
309	Saint Vincent and the Grenadines	Prevalence	Female	Pulmonary Arterial Hypertension	Age-standardized	-0.0957152	-0.25097	0.0597817	-0.1 (-0.25 to 0.06)
310	Saint Vincent and the Grenadines	Prevalence	Female	Pulmonary Arterial Hypertension	All ages	0.371496	0.19116	0.552158	0.37 (0.19 to 0.55)
311	Saint Vincent and the Grenadines	Incidence	Female	Pulmonary Arterial Hypertension	Age-standardized	0.0461812	-0.0780041	0.170521	0.05 (-0.08 to 0.17)
312	Saint Vincent and the Grenadines	Incidence	Female	Pulmonary Arterial Hypertension	All ages	0.614695	0.517721	0.711763	0.61 (0.52 to 0.71)
313	Uruguay	Deaths	Female	Pulmonary Arterial Hypertension	Age-standardized	-1.14464	-1.24733	-1.04184	-1.14 (-1.25 to -1.04)
314	Uruguay	Deaths	Female	Pulmonary Arterial Hypertension	All ages	-1.0201	-1.1261	-0.913988	-1.02 (-1.13 to -0.91)
315	Uruguay	DALYs (Disability-Adjusted Life Years)	Female	Pulmonary Arterial Hypertension	Age-standardized	-1.16189	-1.2675	-1.05616	-1.16 (-1.27 to -1.06)
316	Uruguay	DALYs (Disability-Adjusted Life Years)	Female	Pulmonary Arterial Hypertension	All ages	-1.08151	-1.18756	-0.975343	-1.08 (-1.19 to -0.98)
317	Uruguay	Prevalence	Female	Pulmonary Arterial Hypertension	Age-standardized	-0.391685	-0.465516	-0.317799	-0.39 (-0.47 to -0.32)
318	Uruguay	Prevalence	Female	Pulmonary Arterial Hypertension	All ages	-0.276788	-0.3545	-0.199014	-0.28 (-0.35 to -0.2)
319	Uruguay	Incidence	Female	Pulmonary Arterial Hypertension	Age-standardized	0.417051	0.333598	0.500573	0.42 (0.33 to 0.5)
320	Uruguay	Incidence	Female	Pulmonary Arterial Hypertension	All ages	0.534532	0.452413	0.616718	0.53 (0.45 to 0.62)
321	Israel	Deaths	Female	Pulmonary Arterial Hypertension	Age-standardized	-2.16952	-2.54433	-1.79327	-2.17 (-2.54 to -1.79)
322	Israel	Deaths	Female	Pulmonary Arterial Hypertension	All ages	-2.09847	-2.46694	-1.72861	-2.1 (-2.47 to -1.73)
323	Israel	DALYs (Disability-Adjusted Life Years)	Female	Pulmonary Arterial Hypertension	Age-standardized	-2.05939	-2.41118	-1.70634	-2.06 (-2.41 to -1.71)
324	Israel	DALYs (Disability-Adjusted Life Years)	Female	Pulmonary Arterial Hypertension	All ages	-2.0273	-2.377	-1.67635	-2.03 (-2.38 to -1.68)
325	Israel	Prevalence	Female	Pulmonary Arterial Hypertension	Age-standardized	0.0167455	-0.0111886	0.0446874	0.02 (-0.01 to 0.04)
326	Israel	Prevalence	Female	Pulmonary Arterial Hypertension	All ages	0.129158	0.102452	0.155871	0.13 (0.1 to 0.16)
327	Israel	Incidence	Female	Pulmonary Arterial Hypertension	Age-standardized	-0.119202	-0.188961	-0.0493932	-0.12 (-0.19 to -0.05)
328	Israel	Incidence	Female	Pulmonary Arterial Hypertension	All ages	-0.0116911	-0.0933067	0.0699913	-0.01 (-0.09 to 0.07)
329	Azerbaijan	Deaths	Female	Pulmonary Arterial Hypertension	Age-standardized	-1.13779	-1.30613	-0.969162	-1.14 (-1.31 to -0.97)
330	Azerbaijan	Deaths	Female	Pulmonary Arterial Hypertension	All ages	-1.10599	-1.26687	-0.944858	-1.11 (-1.27 to -0.94)
331	Azerbaijan	DALYs (Disability-Adjusted Life Years)	Female	Pulmonary Arterial Hypertension	Age-standardized	-1.12741	-1.28477	-0.969789	-1.13 (-1.28 to -0.97)
332	Azerbaijan	DALYs (Disability-Adjusted Life Years)	Female	Pulmonary Arterial Hypertension	All ages	-1.20727	-1.34584	-1.0685	-1.21 (-1.35 to -1.07)
333	Azerbaijan	Prevalence	Female	Pulmonary Arterial Hypertension	Age-standardized	0.546606	0.395074	0.698367	0.55 (0.4 to 0.7)
334	Azerbaijan	Prevalence	Female	Pulmonary Arterial Hypertension	All ages	0.881043	0.756188	1.00605	0.88 (0.76 to 1.01)
335	Azerbaijan	Incidence	Female	Pulmonary Arterial Hypertension	Age-standardized	-0.506568	-0.66682	-0.346058	-0.51 (-0.67 to -0.35)
336	Azerbaijan	Incidence	Female	Pulmonary Arterial Hypertension	All ages	-0.0802968	-0.306615	0.146535	-0.08 (-0.31 to 0.15)
337	Palestine	Deaths	Female	Pulmonary Arterial Hypertension	Age-standardized	-1.44369	-1.5793	-1.30789	-1.44 (-1.58 to -1.31)
338	Palestine	Deaths	Female	Pulmonary Arterial Hypertension	All ages	-1.29355	-1.466	-1.1208	-1.29 (-1.47 to -1.12)
339	Palestine	DALYs (Disability-Adjusted Life Years)	Female	Pulmonary Arterial Hypertension	Age-standardized	-1.29854	-1.44556	-1.15129	-1.3 (-1.45 to -1.15)
340	Palestine	DALYs (Disability-Adjusted Life Years)	Female	Pulmonary Arterial Hypertension	All ages	-1.22593	-1.40807	-1.04346	-1.23 (-1.41 to -1.04)
341	Palestine	Prevalence	Female	Pulmonary Arterial Hypertension	Age-standardized	0.269377	0.0300837	0.509243	0.27 (0.03 to 0.51)
342	Palestine	Prevalence	Female	Pulmonary Arterial Hypertension	All ages	0.441908	0.218425	0.66589	0.44 (0.22 to 0.67)
343	Palestine	Incidence	Female	Pulmonary Arterial Hypertension	Age-standardized	-0.223889	-0.440024	-0.00728439	-0.22 (-0.44 to -0.01)
344	Palestine	Incidence	Female	Pulmonary Arterial Hypertension	All ages	-0.0225742	-0.24023	0.195557	-0.02 (-0.24 to 0.2)
345	Saint Lucia	Deaths	Female	Pulmonary Arterial Hypertension	Age-standardized	-4.76279	-5.14912	-4.37489	-4.76 (-5.15 to -4.37)
346	Saint Lucia	Deaths	Female	Pulmonary Arterial Hypertension	All ages	-4.03836	-4.43091	-3.6442	-4.04 (-4.43 to -3.64)
347	Saint Lucia	DALYs (Disability-Adjusted Life Years)	Female	Pulmonary Arterial Hypertension	Age-standardized	-4.70977	-5.09119	-4.32683	-4.71 (-5.09 to -4.33)
348	Saint Lucia	DALYs (Disability-Adjusted Life Years)	Female	Pulmonary Arterial Hypertension	All ages	-4.20559	-4.591	-3.81862	-4.21 (-4.59 to -3.82)
349	Saint Lucia	Prevalence	Female	Pulmonary Arterial Hypertension	Age-standardized	0.0275563	-0.187894	0.243472	0.03 (-0.19 to 0.24)
350	Saint Lucia	Prevalence	Female	Pulmonary Arterial Hypertension	All ages	0.545565	0.3192	0.772442	0.55 (0.32 to 0.77)
351	Saint Lucia	Incidence	Female	Pulmonary Arterial Hypertension	Age-standardized	-0.0536766	-0.246664	0.139684	-0.05 (-0.25 to 0.14)
352	Saint Lucia	Incidence	Female	Pulmonary Arterial Hypertension	All ages	0.592746	0.414913	0.770894	0.59 (0.41 to 0.77)
353	Canada	Deaths	Female	Pulmonary Arterial Hypertension	Age-standardized	-3.43241	-4.22553	-2.63272	-3.43 (-4.23 to -2.63)
354	Canada	Deaths	Female	Pulmonary Arterial Hypertension	All ages	-3.41276	-4.2365	-2.58193	-3.41 (-4.24 to -2.58)
355	Canada	DALYs (Disability-Adjusted Life Years)	Female	Pulmonary Arterial Hypertension	Age-standardized	-3.31317	-4.08606	-2.53405	-3.31 (-4.09 to -2.53)
356	Canada	DALYs (Disability-Adjusted Life Years)	Female	Pulmonary Arterial Hypertension	All ages	-3.32012	-4.11174	-2.52196	-3.32 (-4.11 to -2.52)
357	Canada	Prevalence	Female	Pulmonary Arterial Hypertension	Age-standardized	-0.442289	-0.588001	-0.296363	-0.44 (-0.59 to -0.3)
358	Canada	Prevalence	Female	Pulmonary Arterial Hypertension	All ages	-0.403233	-0.509289	-0.297065	-0.4 (-0.51 to -0.3)
359	Canada	Incidence	Female	Pulmonary Arterial Hypertension	Age-standardized	0.510129	0.36314	0.657334	0.51 (0.36 to 0.66)
360	Canada	Incidence	Female	Pulmonary Arterial Hypertension	All ages	0.567279	0.368909	0.766041	0.57 (0.37 to 0.77)
361	Viet Nam	Deaths	Female	Pulmonary Arterial Hypertension	Age-standardized	-0.954942	-0.998012	-0.911853	-0.95 (-1 to -0.91)
362	Viet Nam	Deaths	Female	Pulmonary Arterial Hypertension	All ages	-0.403746	-0.468087	-0.339363	-0.4 (-0.47 to -0.34)
363	Viet Nam	DALYs (Disability-Adjusted Life Years)	Female	Pulmonary Arterial Hypertension	Age-standardized	-0.896283	-0.938715	-0.853833	-0.9 (-0.94 to -0.85)
364	Viet Nam	DALYs (Disability-Adjusted Life Years)	Female	Pulmonary Arterial Hypertension	All ages	-0.517936	-0.579216	-0.456619	-0.52 (-0.58 to -0.46)
365	Viet Nam	Prevalence	Female	Pulmonary Arterial Hypertension	Age-standardized	0.0759117	0.0234362	0.128415	0.08 (0.02 to 0.13)
366	Viet Nam	Prevalence	Female	Pulmonary Arterial Hypertension	All ages	0.551548	0.507361	0.595755	0.55 (0.51 to 0.6)
367	Viet Nam	Incidence	Female	Pulmonary Arterial Hypertension	Age-standardized	-0.206423	-0.277591	-0.135205	-0.21 (-0.28 to -0.14)
368	Viet Nam	Incidence	Female	Pulmonary Arterial Hypertension	All ages	0.34502	0.283733	0.406344	0.35 (0.28 to 0.41)
369	Bermuda	Deaths	Female	Pulmonary Arterial Hypertension	Age-standardized	-5.43119	-5.9374	-4.92225	-5.43 (-5.94 to -4.92)
370	Bermuda	Deaths	Female	Pulmonary Arterial Hypertension	All ages	-5.1822	-5.72667	-4.63458	-5.18 (-5.73 to -4.63)
371	Bermuda	DALYs (Disability-Adjusted Life Years)	Female	Pulmonary Arterial Hypertension	Age-standardized	-5.39046	-5.88201	-4.89634	-5.39 (-5.88 to -4.9)
372	Bermuda	DALYs (Disability-Adjusted Life Years)	Female	Pulmonary Arterial Hypertension	All ages	-5.2444	-5.76338	-4.72257	-5.24 (-5.76 to -4.72)
373	Bermuda	Prevalence	Female	Pulmonary Arterial Hypertension	Age-standardized	-0.211701	-0.292333	-0.131003	-0.21 (-0.29 to -0.13)
374	Bermuda	Prevalence	Female	Pulmonary Arterial Hypertension	All ages	-0.0173269	-0.14706	0.112574	-0.02 (-0.15 to 0.11)
375	Bermuda	Incidence	Female	Pulmonary Arterial Hypertension	Age-standardized	0.190551	0.121464	0.259687	0.19 (0.12 to 0.26)
376	Bermuda	Incidence	Female	Pulmonary Arterial Hypertension	All ages	0.444231	0.409286	0.479189	0.44 (0.41 to 0.48)
377	Ecuador	Deaths	Female	Pulmonary Arterial Hypertension	Age-standardized	-1.38474	-2.06503	-0.699729	-1.38 (-2.07 to -0.7)
378	Ecuador	Deaths	Female	Pulmonary Arterial Hypertension	All ages	-1.17758	-1.86831	-0.481997	-1.18 (-1.87 to -0.48)
379	Ecuador	DALYs (Disability-Adjusted Life Years)	Female	Pulmonary Arterial Hypertension	Age-standardized	-1.32755	-1.97861	-0.672164	-1.33 (-1.98 to -0.67)
380	Ecuador	DALYs (Disability-Adjusted Life Years)	Female	Pulmonary Arterial Hypertension	All ages	-1.21521	-1.87316	-0.552859	-1.22 (-1.87 to -0.55)
381	Ecuador	Prevalence	Female	Pulmonary Arterial Hypertension	Age-standardized	-0.0179928	-0.116905	0.0810168	-0.02 (-0.12 to 0.08)
382	Ecuador	Prevalence	Female	Pulmonary Arterial Hypertension	All ages	0.253743	0.160322	0.347252	0.25 (0.16 to 0.35)
383	Ecuador	Incidence	Female	Pulmonary Arterial Hypertension	Age-standardized	-0.00602803	-0.0889372	0.0769499	-0.01 (-0.09 to 0.08)
384	Ecuador	Incidence	Female	Pulmonary Arterial Hypertension	All ages	0.251141	0.159765	0.3426	0.25 (0.16 to 0.34)
385	Nepal	Deaths	Female	Pulmonary Arterial Hypertension	Age-standardized	0.273841	0.225612	0.322093	0.27 (0.23 to 0.32)
386	Nepal	Deaths	Female	Pulmonary Arterial Hypertension	All ages	0.359002	0.317588	0.400434	0.36 (0.32 to 0.4)
387	Nepal	DALYs (Disability-Adjusted Life Years)	Female	Pulmonary Arterial Hypertension	Age-standardized	0.257904	0.213504	0.302324	0.26 (0.21 to 0.3)
388	Nepal	DALYs (Disability-Adjusted Life Years)	Female	Pulmonary Arterial Hypertension	All ages	0.290593	0.243047	0.33816	0.29 (0.24 to 0.34)
389	Nepal	Prevalence	Female	Pulmonary Arterial Hypertension	Age-standardized	0.149244	0.117226	0.181271	0.15 (0.12 to 0.18)
390	Nepal	Prevalence	Female	Pulmonary Arterial Hypertension	All ages	0.26367	0.224541	0.302813	0.26 (0.22 to 0.3)
391	Nepal	Incidence	Female	Pulmonary Arterial Hypertension	Age-standardized	0.184957	0.0976284	0.272363	0.18 (0.1 to 0.27)
392	Nepal	Incidence	Female	Pulmonary Arterial Hypertension	All ages	0.319528	0.251217	0.387885	0.32 (0.25 to 0.39)
393	Benin	Deaths	Female	Pulmonary Arterial Hypertension	Age-standardized	-0.443346	-0.587727	-0.298755	-0.44 (-0.59 to -0.3)
394	Benin	Deaths	Female	Pulmonary Arterial Hypertension	All ages	-0.284975	-0.432984	-0.136746	-0.28 (-0.43 to -0.14)
395	Benin	DALYs (Disability-Adjusted Life Years)	Female	Pulmonary Arterial Hypertension	Age-standardized	-0.267353	-0.412934	-0.121559	-0.27 (-0.41 to -0.12)
396	Benin	DALYs (Disability-Adjusted Life Years)	Female	Pulmonary Arterial Hypertension	All ages	-0.15207	-0.300008	-0.00391162	-0.15 (-0.3 to 0)
397	Benin	Prevalence	Female	Pulmonary Arterial Hypertension	Age-standardized	0.48784	-0.00126011	0.979332	0.49 (0 to 0.98)
398	Benin	Prevalence	Female	Pulmonary Arterial Hypertension	All ages	0.427816	-0.0563339	0.914312	0.43 (-0.06 to 0.91)
399	Benin	Incidence	Female	Pulmonary Arterial Hypertension	Age-standardized	-1.26626	-1.58033	-0.9512	-1.27 (-1.58 to -0.95)
400	Benin	Incidence	Female	Pulmonary Arterial Hypertension	All ages	-1.27021	-1.58008	-0.959357	-1.27 (-1.58 to -0.96)
401	Republic of Korea	Deaths	Female	Pulmonary Arterial Hypertension	Age-standardized	-2.02261	-2.14628	-1.89878	-2.02 (-2.15 to -1.9)
402	Republic of Korea	Deaths	Female	Pulmonary Arterial Hypertension	All ages	-1.756	-1.87097	-1.6409	-1.76 (-1.87 to -1.64)
403	Republic of Korea	DALYs (Disability-Adjusted Life Years)	Female	Pulmonary Arterial Hypertension	Age-standardized	-1.95006	-2.07308	-1.8269	-1.95 (-2.07 to -1.83)
404	Republic of Korea	DALYs (Disability-Adjusted Life Years)	Female	Pulmonary Arterial Hypertension	All ages	-1.8555	-1.97577	-1.73509	-1.86 (-1.98 to -1.74)
405	Republic of Korea	Prevalence	Female	Pulmonary Arterial Hypertension	Age-standardized	-0.0329762	-0.0771466	0.0112138	-0.03 (-0.08 to 0.01)
406	Republic of Korea	Prevalence	Female	Pulmonary Arterial Hypertension	All ages	0.481326	0.433978	0.528695	0.48 (0.43 to 0.53)
407	Republic of Korea	Incidence	Female	Pulmonary Arterial Hypertension	Age-standardized	0.0484024	-0.0123095	0.109151	0.05 (-0.01 to 0.11)
408	Republic of Korea	Incidence	Female	Pulmonary Arterial Hypertension	All ages	0.54389	0.438469	0.649421	0.54 (0.44 to 0.65)
409	Sao Tome and Principe	Deaths	Female	Pulmonary Arterial Hypertension	Age-standardized	0.0207867	-0.497122	0.541391	0.02 (-0.5 to 0.54)
410	Sao Tome and Principe	Deaths	Female	Pulmonary Arterial Hypertension	All ages	0.267988	-0.303222	0.84247	0.27 (-0.3 to 0.84)
411	Sao Tome and Principe	DALYs (Disability-Adjusted Life Years)	Female	Pulmonary Arterial Hypertension	Age-standardized	0.111193	-0.413056	0.638203	0.11 (-0.41 to 0.64)
412	Sao Tome and Principe	DALYs (Disability-Adjusted Life Years)	Female	Pulmonary Arterial Hypertension	All ages	0.264822	-0.316018	0.849045	0.26 (-0.32 to 0.85)
413	Sao Tome and Principe	Prevalence	Female	Pulmonary Arterial Hypertension	Age-standardized	0.812912	0.684841	0.941146	0.81 (0.68 to 0.94)
414	Sao Tome and Principe	Prevalence	Female	Pulmonary Arterial Hypertension	All ages	1.05223	0.92194	1.1827	1.05 (0.92 to 1.18)
415	Sao Tome and Principe	Incidence	Female	Pulmonary Arterial Hypertension	Age-standardized	-0.680564	-0.779613	-0.581416	-0.68 (-0.78 to -0.58)
416	Sao Tome and Principe	Incidence	Female	Pulmonary Arterial Hypertension	All ages	-0.421784	-0.519922	-0.323549	-0.42 (-0.52 to -0.32)
417	Panama	Deaths	Female	Pulmonary Arterial Hypertension	Age-standardized	-4.207	-4.73297	-3.67813	-4.21 (-4.73 to -3.68)
418	Panama	Deaths	Female	Pulmonary Arterial Hypertension	All ages	-3.95302	-4.49752	-3.40543	-3.95 (-4.5 to -3.41)
419	Panama	DALYs (Disability-Adjusted Life Years)	Female	Pulmonary Arterial Hypertension	Age-standardized	-3.80665	-4.28773	-3.32315	-3.81 (-4.29 to -3.32)
420	Panama	DALYs (Disability-Adjusted Life Years)	Female	Pulmonary Arterial Hypertension	All ages	-3.663	-4.15526	-3.16821	-3.66 (-4.16 to -3.17)
421	Panama	Prevalence	Female	Pulmonary Arterial Hypertension	Age-standardized	0.278291	0.141412	0.415358	0.28 (0.14 to 0.42)
422	Panama	Prevalence	Female	Pulmonary Arterial Hypertension	All ages	0.56086	0.423221	0.698689	0.56 (0.42 to 0.7)
423	Panama	Incidence	Female	Pulmonary Arterial Hypertension	Age-standardized	-0.257765	-0.364052	-0.151364	-0.26 (-0.36 to -0.15)
424	Panama	Incidence	Female	Pulmonary Arterial Hypertension	All ages	0.0289656	-0.0823096	0.140365	0.03 (-0.08 to 0.14)
425	Thailand	Deaths	Female	Pulmonary Arterial Hypertension	Age-standardized	-0.438946	-0.715697	-0.161423	-0.44 (-0.72 to -0.16)
426	Thailand	Deaths	Female	Pulmonary Arterial Hypertension	All ages	-0.0186394	-0.330683	0.294381	-0.02 (-0.33 to 0.29)
427	Thailand	DALYs (Disability-Adjusted Life Years)	Female	Pulmonary Arterial Hypertension	Age-standardized	-0.348682	-0.620921	-0.0756967	-0.35 (-0.62 to -0.08)
428	Thailand	DALYs (Disability-Adjusted Life Years)	Female	Pulmonary Arterial Hypertension	All ages	-0.125801	-0.428124	0.177439	-0.13 (-0.43 to 0.18)
429	Thailand	Prevalence	Female	Pulmonary Arterial Hypertension	Age-standardized	0.178685	0.144044	0.213338	0.18 (0.14 to 0.21)
430	Thailand	Prevalence	Female	Pulmonary Arterial Hypertension	All ages	0.706129	0.622552	0.789775	0.71 (0.62 to 0.79)
431	Thailand	Incidence	Female	Pulmonary Arterial Hypertension	Age-standardized	-0.196375	-0.294016	-0.098638	-0.2 (-0.29 to -0.1)
432	Thailand	Incidence	Female	Pulmonary Arterial Hypertension	All ages	0.381502	0.330766	0.432265	0.38 (0.33 to 0.43)
433	Serbia	Deaths	Female	Pulmonary Arterial Hypertension	Age-standardized	-1.25771	-1.34826	-1.16707	-1.26 (-1.35 to -1.17)
434	Serbia	Deaths	Female	Pulmonary Arterial Hypertension	All ages	-1.0529	-1.15673	-0.948973	-1.05 (-1.16 to -0.95)
435	Serbia	DALYs (Disability-Adjusted Life Years)	Female	Pulmonary Arterial Hypertension	Age-standardized	-1.17751	-1.26394	-1.09101	-1.18 (-1.26 to -1.09)
436	Serbia	DALYs (Disability-Adjusted Life Years)	Female	Pulmonary Arterial Hypertension	All ages	-1.03376	-1.12749	-0.939933	-1.03 (-1.13 to -0.94)
437	Serbia	Prevalence	Female	Pulmonary Arterial Hypertension	Age-standardized	0.481115	0.413001	0.549276	0.48 (0.41 to 0.55)
438	Serbia	Prevalence	Female	Pulmonary Arterial Hypertension	All ages	0.603602	0.525901	0.681362	0.6 (0.53 to 0.68)
439	Serbia	Incidence	Female	Pulmonary Arterial Hypertension	Age-standardized	0.752478	0.569609	0.935679	0.75 (0.57 to 0.94)
440	Serbia	Incidence	Female	Pulmonary Arterial Hypertension	All ages	0.953332	0.770068	1.13693	0.95 (0.77 to 1.14)
441	Chile	Deaths	Female	Pulmonary Arterial Hypertension	Age-standardized	-0.765718	-1.14066	-0.389348	-0.77 (-1.14 to -0.39)
442	Chile	Deaths	Female	Pulmonary Arterial Hypertension	All ages	-0.551968	-0.962153	-0.140084	-0.55 (-0.96 to -0.14)
443	Chile	DALYs (Disability-Adjusted Life Years)	Female	Pulmonary Arterial Hypertension	Age-standardized	-0.690803	-1.05178	-0.328506	-0.69 (-1.05 to -0.33)
444	Chile	DALYs (Disability-Adjusted Life Years)	Female	Pulmonary Arterial Hypertension	All ages	-0.574077	-0.953256	-0.193447	-0.57 (-0.95 to -0.19)
445	Chile	Prevalence	Female	Pulmonary Arterial Hypertension	Age-standardized	-0.127022	-0.189294	-0.0647123	-0.13 (-0.19 to -0.06)
446	Chile	Prevalence	Female	Pulmonary Arterial Hypertension	All ages	0.104921	0.00418357	0.205761	0.1 (0 to 0.21)
447	Chile	Incidence	Female	Pulmonary Arterial Hypertension	Age-standardized	0.0630605	-0.0053851	0.131553	0.06 (-0.01 to 0.13)
448	Chile	Incidence	Female	Pulmonary Arterial Hypertension	All ages	0.285609	0.2261	0.345154	0.29 (0.23 to 0.35)
449	Kazakhstan	Deaths	Female	Pulmonary Arterial Hypertension	Age-standardized	-1.14492	-1.47415	-0.8146	-1.14 (-1.47 to -0.81)
450	Kazakhstan	Deaths	Female	Pulmonary Arterial Hypertension	All ages	-1.05172	-1.35456	-0.747953	-1.05 (-1.35 to -0.75)
451	Kazakhstan	DALYs (Disability-Adjusted Life Years)	Female	Pulmonary Arterial Hypertension	Age-standardized	-1.10423	-1.39656	-0.81103	-1.1 (-1.4 to -0.81)
452	Kazakhstan	DALYs (Disability-Adjusted Life Years)	Female	Pulmonary Arterial Hypertension	All ages	-1.0467	-1.31109	-0.781605	-1.05 (-1.31 to -0.78)
453	Kazakhstan	Prevalence	Female	Pulmonary Arterial Hypertension	Age-standardized	-0.191692	-0.35172	-0.0314075	-0.19 (-0.35 to -0.03)
454	Kazakhstan	Prevalence	Female	Pulmonary Arterial Hypertension	All ages	-0.0135332	-0.157428	0.130569	-0.01 (-0.16 to 0.13)
455	Kazakhstan	Incidence	Female	Pulmonary Arterial Hypertension	Age-standardized	0.216998	0.0690668	0.365148	0.22 (0.07 to 0.37)
456	Kazakhstan	Incidence	Female	Pulmonary Arterial Hypertension	All ages	0.450601	0.2669	0.634638	0.45 (0.27 to 0.63)
457	Zimbabwe	Deaths	Female	Pulmonary Arterial Hypertension	Age-standardized	2.83451	2.14631	3.52735	2.83 (2.15 to 3.53)
458	Zimbabwe	Deaths	Female	Pulmonary Arterial Hypertension	All ages	3.05314	2.33957	3.77169	3.05 (2.34 to 3.77)
459	Zimbabwe	DALYs (Disability-Adjusted Life Years)	Female	Pulmonary Arterial Hypertension	Age-standardized	2.79037	2.13516	3.44979	2.79 (2.14 to 3.45)
460	Zimbabwe	DALYs (Disability-Adjusted Life Years)	Female	Pulmonary Arterial Hypertension	All ages	2.93694	2.24577	3.63279	2.94 (2.25 to 3.63)
461	Zimbabwe	Prevalence	Female	Pulmonary Arterial Hypertension	Age-standardized	-0.445968	-0.660909	-0.230561	-0.45 (-0.66 to -0.23)
462	Zimbabwe	Prevalence	Female	Pulmonary Arterial Hypertension	All ages	-0.29105	-0.488805	-0.0929015	-0.29 (-0.49 to -0.09)
463	Zimbabwe	Incidence	Female	Pulmonary Arterial Hypertension	Age-standardized	-0.128154	-0.307812	0.0518287	-0.13 (-0.31 to 0.05)
464	Zimbabwe	Incidence	Female	Pulmonary Arterial Hypertension	All ages	0.0695949	-0.103997	0.243488	0.07 (-0.1 to 0.24)
465	Eswatini	Deaths	Female	Pulmonary Arterial Hypertension	Age-standardized	0.120271	-0.262498	0.504508	0.12 (-0.26 to 0.5)
466	Eswatini	Deaths	Female	Pulmonary Arterial Hypertension	All ages	0.191431	-0.184904	0.569186	0.19 (-0.18 to 0.57)
467	Eswatini	DALYs (Disability-Adjusted Life Years)	Female	Pulmonary Arterial Hypertension	Age-standardized	0.157366	-0.205682	0.521736	0.16 (-0.21 to 0.52)
468	Eswatini	DALYs (Disability-Adjusted Life Years)	Female	Pulmonary Arterial Hypertension	All ages	0.177167	-0.191124	0.546817	0.18 (-0.19 to 0.55)
469	Eswatini	Prevalence	Female	Pulmonary Arterial Hypertension	Age-standardized	0.0378841	0.00320086	0.0725794	0.04 (0 to 0.07)
470	Eswatini	Prevalence	Female	Pulmonary Arterial Hypertension	All ages	0.144517	0.135675	0.15336	0.14 (0.14 to 0.15)
471	Eswatini	Incidence	Female	Pulmonary Arterial Hypertension	Age-standardized	-0.0483461	-0.0724052	-0.0242812	-0.05 (-0.07 to -0.02)
472	Eswatini	Incidence	Female	Pulmonary Arterial Hypertension	All ages	0.078875	0.024541	0.133238	0.08 (0.02 to 0.13)
473	Niger	Deaths	Female	Pulmonary Arterial Hypertension	Age-standardized	-0.422174	-0.525601	-0.31864	-0.42 (-0.53 to -0.32)
474	Niger	Deaths	Female	Pulmonary Arterial Hypertension	All ages	-0.27088	-0.373246	-0.168409	-0.27 (-0.37 to -0.17)
475	Niger	DALYs (Disability-Adjusted Life Years)	Female	Pulmonary Arterial Hypertension	Age-standardized	-0.295953	-0.391374	-0.20044	-0.3 (-0.39 to -0.2)
476	Niger	DALYs (Disability-Adjusted Life Years)	Female	Pulmonary Arterial Hypertension	All ages	-0.14167	-0.244275	-0.0389593	-0.14 (-0.24 to -0.04)
477	Niger	Prevalence	Female	Pulmonary Arterial Hypertension	Age-standardized	0.493358	0.314373	0.672662	0.49 (0.31 to 0.67)
478	Niger	Prevalence	Female	Pulmonary Arterial Hypertension	All ages	0.363821	0.1596	0.568457	0.36 (0.16 to 0.57)
479	Niger	Incidence	Female	Pulmonary Arterial Hypertension	Age-standardized	-1.09246	-1.18224	-1.0026	-1.09 (-1.18 to -1)
480	Niger	Incidence	Female	Pulmonary Arterial Hypertension	All ages	-1.17031	-1.25777	-1.08278	-1.17 (-1.26 to -1.08)
481	Singapore	Deaths	Female	Pulmonary Arterial Hypertension	Age-standardized	-2.29392	-2.77566	-1.8098	-2.29 (-2.78 to -1.81)
482	Singapore	Deaths	Female	Pulmonary Arterial Hypertension	All ages	-2.21534	-2.70024	-1.72803	-2.22 (-2.7 to -1.73)
483	Singapore	DALYs (Disability-Adjusted Life Years)	Female	Pulmonary Arterial Hypertension	Age-standardized	-2.15998	-2.60266	-1.71528	-2.16 (-2.6 to -1.72)
484	Singapore	DALYs (Disability-Adjusted Life Years)	Female	Pulmonary Arterial Hypertension	All ages	-2.21616	-2.67818	-1.75194	-2.22 (-2.68 to -1.75)
485	Singapore	Prevalence	Female	Pulmonary Arterial Hypertension	Age-standardized	-0.214049	-0.259458	-0.168619	-0.21 (-0.26 to -0.17)
486	Singapore	Prevalence	Female	Pulmonary Arterial Hypertension	All ages	0.0794235	0.0224872	0.136392	0.08 (0.02 to 0.14)
487	Singapore	Incidence	Female	Pulmonary Arterial Hypertension	Age-standardized	0.316334	0.273274	0.359412	0.32 (0.27 to 0.36)
488	Singapore	Incidence	Female	Pulmonary Arterial Hypertension	All ages	0.610634	0.530572	0.690759	0.61 (0.53 to 0.69)
489	Suriname	Deaths	Female	Pulmonary Arterial Hypertension	Age-standardized	-2.52804	-2.77153	-2.28394	-2.53 (-2.77 to -2.28)
490	Suriname	Deaths	Female	Pulmonary Arterial Hypertension	All ages	-2.27552	-2.51201	-2.03846	-2.28 (-2.51 to -2.04)
491	Suriname	DALYs (Disability-Adjusted Life Years)	Female	Pulmonary Arterial Hypertension	Age-standardized	-2.50771	-2.7553	-2.2595	-2.51 (-2.76 to -2.26)
492	Suriname	DALYs (Disability-Adjusted Life Years)	Female	Pulmonary Arterial Hypertension	All ages	-2.38472	-2.63424	-2.13456	-2.38 (-2.63 to -2.13)
493	Suriname	Prevalence	Female	Pulmonary Arterial Hypertension	Age-standardized	-0.321594	-0.4195	-0.223592	-0.32 (-0.42 to -0.22)
494	Suriname	Prevalence	Female	Pulmonary Arterial Hypertension	All ages	0.00287707	-0.106493	0.112367	0 (-0.11 to 0.11)
495	Suriname	Incidence	Female	Pulmonary Arterial Hypertension	Age-standardized	0.193188	0.104541	0.281913	0.19 (0.1 to 0.28)
496	Suriname	Incidence	Female	Pulmonary Arterial Hypertension	All ages	0.536851	0.451798	0.621976	0.54 (0.45 to 0.62)
497	Oman	Deaths	Female	Pulmonary Arterial Hypertension	Age-standardized	1.33649	0.555017	2.12404	1.34 (0.56 to 2.12)
498	Oman	Deaths	Female	Pulmonary Arterial Hypertension	All ages	1.7782	0.915891	2.64788	1.78 (0.92 to 2.65)
499	Oman	DALYs (Disability-Adjusted Life Years)	Female	Pulmonary Arterial Hypertension	Age-standardized	1.40546	0.688631	2.12739	1.41 (0.69 to 2.13)
500	Oman	DALYs (Disability-Adjusted Life Years)	Female	Pulmonary Arterial Hypertension	All ages	1.70561	0.940979	2.47603	1.71 (0.94 to 2.48)
501	Oman	Prevalence	Female	Pulmonary Arterial Hypertension	Age-standardized	0.16431	0.0477859	0.280971	0.16 (0.05 to 0.28)
502	Oman	Prevalence	Female	Pulmonary Arterial Hypertension	All ages	0.564814	0.410803	0.719062	0.56 (0.41 to 0.72)
503	Oman	Incidence	Female	Pulmonary Arterial Hypertension	Age-standardized	-0.0620794	-0.162929	0.0388719	-0.06 (-0.16 to 0.04)
504	Oman	Incidence	Female	Pulmonary Arterial Hypertension	All ages	0.322248	0.130695	0.514167	0.32 (0.13 to 0.51)
505	Estonia	Deaths	Female	Pulmonary Arterial Hypertension	Age-standardized	0.142411	-1.80731	2.13085	0.14 (-1.81 to 2.13)
506	Estonia	Deaths	Female	Pulmonary Arterial Hypertension	All ages	0.169884	-1.77658	2.15492	0.17 (-1.78 to 2.15)
507	Estonia	DALYs (Disability-Adjusted Life Years)	Female	Pulmonary Arterial Hypertension	Age-standardized	0.052521	-1.38335	1.5093	0.05 (-1.38 to 1.51)
508	Estonia	DALYs (Disability-Adjusted Life Years)	Female	Pulmonary Arterial Hypertension	All ages	0.0670142	-1.34615	1.50043	0.07 (-1.35 to 1.5)
509	Estonia	Prevalence	Female	Pulmonary Arterial Hypertension	Age-standardized	-0.139753	-0.312896	0.0336905	-0.14 (-0.31 to 0.03)
510	Estonia	Prevalence	Female	Pulmonary Arterial Hypertension	All ages	-0.00184099	-0.194565	0.191255	0 (-0.19 to 0.19)
511	Estonia	Incidence	Female	Pulmonary Arterial Hypertension	Age-standardized	0.198836	0.00936333	0.388667	0.2 (0.01 to 0.39)
512	Estonia	Incidence	Female	Pulmonary Arterial Hypertension	All ages	0.36666	0.178968	0.554703	0.37 (0.18 to 0.55)
513	Poland	Deaths	Female	Pulmonary Arterial Hypertension	Age-standardized	-1.31894	-1.62687	-1.01005	-1.32 (-1.63 to -1.01)
514	Poland	Deaths	Female	Pulmonary Arterial Hypertension	All ages	-1.26572	-1.58552	-0.944892	-1.27 (-1.59 to -0.94)
515	Poland	DALYs (Disability-Adjusted Life Years)	Female	Pulmonary Arterial Hypertension	Age-standardized	-1.24102	-1.54196	-0.93916	-1.24 (-1.54 to -0.94)
516	Poland	DALYs (Disability-Adjusted Life Years)	Female	Pulmonary Arterial Hypertension	All ages	-1.22387	-1.52873	-0.918069	-1.22 (-1.53 to -0.92)
517	Poland	Prevalence	Female	Pulmonary Arterial Hypertension	Age-standardized	0.0228798	-0.0329292	0.0787199	0.02 (-0.03 to 0.08)
518	Poland	Prevalence	Female	Pulmonary Arterial Hypertension	All ages	0.15172	0.0601989	0.243324	0.15 (0.06 to 0.24)
519	Poland	Incidence	Female	Pulmonary Arterial Hypertension	Age-standardized	0.171752	0.0907243	0.252846	0.17 (0.09 to 0.25)
520	Poland	Incidence	Female	Pulmonary Arterial Hypertension	All ages	0.31723	0.239488	0.395032	0.32 (0.24 to 0.4)
521	South Sudan	Deaths	Female	Pulmonary Arterial Hypertension	Age-standardized	-0.0365385	-0.64212	0.572734	-0.04 (-0.64 to 0.57)
522	South Sudan	Deaths	Female	Pulmonary Arterial Hypertension	All ages	0.0508653	-0.559901	0.665383	0.05 (-0.56 to 0.67)
523	South Sudan	DALYs (Disability-Adjusted Life Years)	Female	Pulmonary Arterial Hypertension	Age-standardized	0.0277309	-0.568823	0.627864	0.03 (-0.57 to 0.63)
524	South Sudan	DALYs (Disability-Adjusted Life Years)	Female	Pulmonary Arterial Hypertension	All ages	0.027587	-0.56399	0.622683	0.03 (-0.56 to 0.62)
525	South Sudan	Prevalence	Female	Pulmonary Arterial Hypertension	Age-standardized	-0.670332	-0.867305	-0.472968	-0.67 (-0.87 to -0.47)
526	South Sudan	Prevalence	Female	Pulmonary Arterial Hypertension	All ages	-0.462981	-0.650602	-0.275005	-0.46 (-0.65 to -0.28)
527	South Sudan	Incidence	Female	Pulmonary Arterial Hypertension	Age-standardized	0.389311	0.21312	0.565812	0.39 (0.21 to 0.57)
528	South Sudan	Incidence	Female	Pulmonary Arterial Hypertension	All ages	0.613998	0.4494	0.778866	0.61 (0.45 to 0.78)
529	Central Sub-Saharan Africa	Deaths	Female	Pulmonary Arterial Hypertension	Age-standardized	0.276312	0.204664	0.348011	0.28 (0.2 to 0.35)
530	Central Sub-Saharan Africa	Deaths	Female	Pulmonary Arterial Hypertension	All ages	0.385724	0.310468	0.461036	0.39 (0.31 to 0.46)
531	Central Sub-Saharan Africa	DALYs (Disability-Adjusted Life Years)	Female	Pulmonary Arterial Hypertension	Age-standardized	0.232438	0.161146	0.303781	0.23 (0.16 to 0.3)
532	Central Sub-Saharan Africa	DALYs (Disability-Adjusted Life Years)	Female	Pulmonary Arterial Hypertension	All ages	0.325616	0.250159	0.401129	0.33 (0.25 to 0.4)
533	Central Sub-Saharan Africa	Prevalence	Female	Pulmonary Arterial Hypertension	Age-standardized	-1.02605	-1.17476	-0.877123	-1.03 (-1.17 to -0.88)
534	Central Sub-Saharan Africa	Prevalence	Female	Pulmonary Arterial Hypertension	All ages	-0.970437	-1.11452	-0.82614	-0.97 (-1.11 to -0.83)
535	Central Sub-Saharan Africa	Incidence	Female	Pulmonary Arterial Hypertension	Age-standardized	0.190903	0.0269844	0.355091	0.19 (0.03 to 0.36)
536	Central Sub-Saharan Africa	Incidence	Female	Pulmonary Arterial Hypertension	All ages	0.232874	0.0621345	0.403905	0.23 (0.06 to 0.4)
537	Iceland	Deaths	Female	Pulmonary Arterial Hypertension	Age-standardized	-0.827144	-1.54077	-0.108342	-0.83 (-1.54 to -0.11)
538	Iceland	Deaths	Female	Pulmonary Arterial Hypertension	All ages	-0.711446	-1.43335	0.0157414	-0.71 (-1.43 to 0.02)
539	Iceland	DALYs (Disability-Adjusted Life Years)	Female	Pulmonary Arterial Hypertension	Age-standardized	-0.804732	-1.51052	-0.0938887	-0.8 (-1.51 to -0.09)
540	Iceland	DALYs (Disability-Adjusted Life Years)	Female	Pulmonary Arterial Hypertension	All ages	-0.728876	-1.42169	-0.0311922	-0.73 (-1.42 to -0.03)
541	Iceland	Prevalence	Female	Pulmonary Arterial Hypertension	Age-standardized	0.132624	0.116005	0.149246	0.13 (0.12 to 0.15)
542	Iceland	Prevalence	Female	Pulmonary Arterial Hypertension	All ages	0.250507	0.208395	0.292637	0.25 (0.21 to 0.29)
543	Iceland	Incidence	Female	Pulmonary Arterial Hypertension	Age-standardized	-0.364898	-0.401826	-0.327957	-0.36 (-0.4 to -0.33)
544	Iceland	Incidence	Female	Pulmonary Arterial Hypertension	All ages	-0.23955	-0.301791	-0.17727	-0.24 (-0.3 to -0.18)
545	Marshall Islands	Deaths	Female	Pulmonary Arterial Hypertension	Age-standardized	-0.26332	-0.406564	-0.119869	-0.26 (-0.41 to -0.12)
546	Marshall Islands	Deaths	Female	Pulmonary Arterial Hypertension	All ages	0.179317	0.0261129	0.332755	0.18 (0.03 to 0.33)
547	Marshall Islands	DALYs (Disability-Adjusted Life Years)	Female	Pulmonary Arterial Hypertension	Age-standardized	-0.152181	-0.291486	-0.0126813	-0.15 (-0.29 to -0.01)
548	Marshall Islands	DALYs (Disability-Adjusted Life Years)	Female	Pulmonary Arterial Hypertension	All ages	0.159138	0.00665193	0.311856	0.16 (0.01 to 0.31)
549	Marshall Islands	Prevalence	Female	Pulmonary Arterial Hypertension	Age-standardized	0.0352003	-0.0593245	0.129814	0.04 (-0.06 to 0.13)
550	Marshall Islands	Prevalence	Female	Pulmonary Arterial Hypertension	All ages	0.329068	0.224541	0.433704	0.33 (0.22 to 0.43)
551	Marshall Islands	Incidence	Female	Pulmonary Arterial Hypertension	Age-standardized	0.0295732	-0.0550895	0.114308	0.03 (-0.06 to 0.11)
552	Marshall Islands	Incidence	Female	Pulmonary Arterial Hypertension	All ages	0.444773	0.371312	0.518287	0.44 (0.37 to 0.52)
553	Guam	Deaths	Female	Pulmonary Arterial Hypertension	Age-standardized	-1.0219	-1.42035	-0.62183	-1.02 (-1.42 to -0.62)
554	Guam	Deaths	Female	Pulmonary Arterial Hypertension	All ages	-0.93898	-1.31866	-0.557835	-0.94 (-1.32 to -0.56)
555	Guam	DALYs (Disability-Adjusted Life Years)	Female	Pulmonary Arterial Hypertension	Age-standardized	-0.955242	-1.36912	-0.539628	-0.96 (-1.37 to -0.54)
556	Guam	DALYs (Disability-Adjusted Life Years)	Female	Pulmonary Arterial Hypertension	All ages	-0.962852	-1.35999	-0.564111	-0.96 (-1.36 to -0.56)
557	Guam	Prevalence	Female	Pulmonary Arterial Hypertension	Age-standardized	0.00544999	-0.0843953	0.095376	0.01 (-0.08 to 0.1)
558	Guam	Prevalence	Female	Pulmonary Arterial Hypertension	All ages	0.151314	0.085348	0.217324	0.15 (0.09 to 0.22)
559	Guam	Incidence	Female	Pulmonary Arterial Hypertension	Age-standardized	0.0230386	-0.0464593	0.0925849	0.02 (-0.05 to 0.09)
560	Guam	Incidence	Female	Pulmonary Arterial Hypertension	All ages	0.269986	0.153541	0.386567	0.27 (0.15 to 0.39)
561	Cook Islands	Deaths	Female	Pulmonary Arterial Hypertension	Age-standardized	-1.95503	-2.09555	-1.8143	-1.96 (-2.1 to -1.81)
562	Cook Islands	Deaths	Female	Pulmonary Arterial Hypertension	All ages	-1.75779	-1.87511	-1.64033	-1.76 (-1.88 to -1.64)
563	Cook Islands	DALYs (Disability-Adjusted Life Years)	Female	Pulmonary Arterial Hypertension	Age-standardized	-1.85104	-1.99214	-1.70974	-1.85 (-1.99 to -1.71)
564	Cook Islands	DALYs (Disability-Adjusted Life Years)	Female	Pulmonary Arterial Hypertension	All ages	-1.80198	-1.93131	-1.67248	-1.8 (-1.93 to -1.67)
565	Cook Islands	Prevalence	Female	Pulmonary Arterial Hypertension	Age-standardized	0.0119034	-0.0755366	0.09942	0.01 (-0.08 to 0.1)
566	Cook Islands	Prevalence	Female	Pulmonary Arterial Hypertension	All ages	0.333754	0.233019	0.434591	0.33 (0.23 to 0.43)
567	Cook Islands	Incidence	Female	Pulmonary Arterial Hypertension	Age-standardized	0.0178062	-0.0558402	0.0915068	0.02 (-0.06 to 0.09)
568	Cook Islands	Incidence	Female	Pulmonary Arterial Hypertension	All ages	0.474345	0.360577	0.588242	0.47 (0.36 to 0.59)
569	Burkina Faso	Deaths	Female	Pulmonary Arterial Hypertension	Age-standardized	-0.589609	-0.731754	-0.44726	-0.59 (-0.73 to -0.45)
570	Burkina Faso	Deaths	Female	Pulmonary Arterial Hypertension	All ages	-0.336789	-0.484697	-0.188662	-0.34 (-0.48 to -0.19)
571	Burkina Faso	DALYs (Disability-Adjusted Life Years)	Female	Pulmonary Arterial Hypertension	Age-standardized	-0.39952	-0.528801	-0.270071	-0.4 (-0.53 to -0.27)
572	Burkina Faso	DALYs (Disability-Adjusted Life Years)	Female	Pulmonary Arterial Hypertension	All ages	-0.15523	-0.289927	-0.0203516	-0.16 (-0.29 to -0.02)
573	Burkina Faso	Prevalence	Female	Pulmonary Arterial Hypertension	Age-standardized	-0.11124	-0.364597	0.142762	-0.11 (-0.36 to 0.14)
574	Burkina Faso	Prevalence	Female	Pulmonary Arterial Hypertension	All ages	-0.198806	-0.450847	0.0538737	-0.2 (-0.45 to 0.05)
575	Burkina Faso	Incidence	Female	Pulmonary Arterial Hypertension	Age-standardized	-2.01305	-2.32756	-1.69753	-2.01 (-2.33 to -1.7)
576	Burkina Faso	Incidence	Female	Pulmonary Arterial Hypertension	All ages	-2.07562	-2.38559	-1.76466	-2.08 (-2.39 to -1.76)
577	Kyrgyzstan	Deaths	Female	Pulmonary Arterial Hypertension	Age-standardized	-2.93897	-3.39883	-2.47692	-2.94 (-3.4 to -2.48)
578	Kyrgyzstan	Deaths	Female	Pulmonary Arterial Hypertension	All ages	-2.95258	-3.38048	-2.52279	-2.95 (-3.38 to -2.52)
579	Kyrgyzstan	DALYs (Disability-Adjusted Life Years)	Female	Pulmonary Arterial Hypertension	Age-standardized	-2.73203	-3.13793	-2.32444	-2.73 (-3.14 to -2.32)
580	Kyrgyzstan	DALYs (Disability-Adjusted Life Years)	Female	Pulmonary Arterial Hypertension	All ages	-2.78788	-3.15674	-2.4176	-2.79 (-3.16 to -2.42)
581	Kyrgyzstan	Prevalence	Female	Pulmonary Arterial Hypertension	Age-standardized	0.245477	0.136239	0.354833	0.25 (0.14 to 0.35)
582	Kyrgyzstan	Prevalence	Female	Pulmonary Arterial Hypertension	All ages	0.426697	0.323883	0.529617	0.43 (0.32 to 0.53)
583	Kyrgyzstan	Incidence	Female	Pulmonary Arterial Hypertension	Age-standardized	-0.234499	-0.362316	-0.106517	-0.23 (-0.36 to -0.11)
584	Kyrgyzstan	Incidence	Female	Pulmonary Arterial Hypertension	All ages	0.0169297	-0.147567	0.181698	0.02 (-0.15 to 0.18)
585	Tropical Latin America	Deaths	Female	Pulmonary Arterial Hypertension	Age-standardized	-0.892559	-1.31766	-0.465626	-0.89 (-1.32 to -0.47)
586	Tropical Latin America	Deaths	Female	Pulmonary Arterial Hypertension	All ages	-0.538769	-0.966505	-0.109186	-0.54 (-0.97 to -0.11)
587	Tropical Latin America	DALYs (Disability-Adjusted Life Years)	Female	Pulmonary Arterial Hypertension	Age-standardized	-0.840809	-1.25185	-0.42806	-0.84 (-1.25 to -0.43)
588	Tropical Latin America	DALYs (Disability-Adjusted Life Years)	Female	Pulmonary Arterial Hypertension	All ages	-0.618052	-1.02921	-0.20519	-0.62 (-1.03 to -0.21)
589	Tropical Latin America	Prevalence	Female	Pulmonary Arterial Hypertension	Age-standardized	-0.00608279	-0.1646	0.152686	-0.01 (-0.16 to 0.15)
590	Tropical Latin America	Prevalence	Female	Pulmonary Arterial Hypertension	All ages	0.318293	0.155459	0.481392	0.32 (0.16 to 0.48)
591	Tropical Latin America	Incidence	Female	Pulmonary Arterial Hypertension	Age-standardized	0.0224925	-0.0969629	0.142091	0.02 (-0.1 to 0.14)
592	Tropical Latin America	Incidence	Female	Pulmonary Arterial Hypertension	All ages	0.385503	0.268011	0.503132	0.39 (0.27 to 0.5)
593	Slovakia	Deaths	Female	Pulmonary Arterial Hypertension	Age-standardized	-0.842737	-1.08442	-0.600463	-0.84 (-1.08 to -0.6)
594	Slovakia	Deaths	Female	Pulmonary Arterial Hypertension	All ages	-0.674755	-0.922691	-0.426198	-0.67 (-0.92 to -0.43)
595	Slovakia	DALYs (Disability-Adjusted Life Years)	Female	Pulmonary Arterial Hypertension	Age-standardized	-0.695112	-0.905699	-0.484077	-0.7 (-0.91 to -0.48)
596	Slovakia	DALYs (Disability-Adjusted Life Years)	Female	Pulmonary Arterial Hypertension	All ages	-0.604459	-0.818784	-0.38967	-0.6 (-0.82 to -0.39)
597	Slovakia	Prevalence	Female	Pulmonary Arterial Hypertension	Age-standardized	0.164321	0.0226926	0.30615	0.16 (0.02 to 0.31)
598	Slovakia	Prevalence	Female	Pulmonary Arterial Hypertension	All ages	0.367807	0.223036	0.512787	0.37 (0.22 to 0.51)
599	Slovakia	Incidence	Female	Pulmonary Arterial Hypertension	Age-standardized	0.813935	0.662541	0.965556	0.81 (0.66 to 0.97)
600	Slovakia	Incidence	Female	Pulmonary Arterial Hypertension	All ages	1.10098	0.992403	1.20968	1.1 (0.99 to 1.21)
601	Nigeria	Deaths	Female	Pulmonary Arterial Hypertension	Age-standardized	-2.412	-2.70983	-2.11325	-2.41 (-2.71 to -2.11)
602	Nigeria	Deaths	Female	Pulmonary Arterial Hypertension	All ages	-2.19778	-2.49906	-1.89556	-2.2 (-2.5 to -1.9)
603	Nigeria	DALYs (Disability-Adjusted Life Years)	Female	Pulmonary Arterial Hypertension	Age-standardized	-2.02388	-2.29304	-1.75399	-2.02 (-2.29 to -1.75)
604	Nigeria	DALYs (Disability-Adjusted Life Years)	Female	Pulmonary Arterial Hypertension	All ages	-1.90996	-2.18925	-1.62987	-1.91 (-2.19 to -1.63)
605	Nigeria	Prevalence	Female	Pulmonary Arterial Hypertension	Age-standardized	1.39161	1.22704	1.55644	1.39 (1.23 to 1.56)
606	Nigeria	Prevalence	Female	Pulmonary Arterial Hypertension	All ages	1.48462	1.31784	1.65168	1.48 (1.32 to 1.65)
607	Nigeria	Incidence	Female	Pulmonary Arterial Hypertension	Age-standardized	-0.663905	-0.779196	-0.548479	-0.66 (-0.78 to -0.55)
608	Nigeria	Incidence	Female	Pulmonary Arterial Hypertension	All ages	-0.52875	-0.628997	-0.428403	-0.53 (-0.63 to -0.43)
609	Oceania	Deaths	Female	Pulmonary Arterial Hypertension	Age-standardized	0.251916	0.100376	0.403685	0.25 (0.1 to 0.4)
610	Oceania	Deaths	Female	Pulmonary Arterial Hypertension	All ages	0.444053	0.295371	0.592956	0.44 (0.3 to 0.59)
611	Oceania	DALYs (Disability-Adjusted Life Years)	Female	Pulmonary Arterial Hypertension	Age-standardized	0.34682	0.198595	0.495265	0.35 (0.2 to 0.5)
612	Oceania	DALYs (Disability-Adjusted Life Years)	Female	Pulmonary Arterial Hypertension	All ages	0.470652	0.323307	0.618214	0.47 (0.32 to 0.62)
613	Oceania	Prevalence	Female	Pulmonary Arterial Hypertension	Age-standardized	-0.0413693	-0.145748	0.0631184	-0.04 (-0.15 to 0.06)
614	Oceania	Prevalence	Female	Pulmonary Arterial Hypertension	All ages	0.109549	0.0106349	0.208561	0.11 (0.01 to 0.21)
615	Oceania	Incidence	Female	Pulmonary Arterial Hypertension	Age-standardized	0.0220554	-0.0577004	0.101875	0.02 (-0.06 to 0.1)
616	Oceania	Incidence	Female	Pulmonary Arterial Hypertension	All ages	0.205322	0.122524	0.288188	0.21 (0.12 to 0.29)
617	New Zealand	Deaths	Female	Pulmonary Arterial Hypertension	Age-standardized	-1.82346	-2.57847	-1.0626	-1.82 (-2.58 to -1.06)
618	New Zealand	Deaths	Female	Pulmonary Arterial Hypertension	All ages	-1.59761	-2.37166	-0.817415	-1.6 (-2.37 to -0.82)
619	New Zealand	DALYs (Disability-Adjusted Life Years)	Female	Pulmonary Arterial Hypertension	Age-standardized	-1.87897	-2.62284	-1.12942	-1.88 (-2.62 to -1.13)
620	New Zealand	DALYs (Disability-Adjusted Life Years)	Female	Pulmonary Arterial Hypertension	All ages	-1.72785	-2.47248	-0.977525	-1.73 (-2.47 to -0.98)
621	New Zealand	Prevalence	Female	Pulmonary Arterial Hypertension	Age-standardized	-0.216007	-0.275772	-0.156206	-0.22 (-0.28 to -0.16)
622	New Zealand	Prevalence	Female	Pulmonary Arterial Hypertension	All ages	-0.104698	-0.216816	0.0075458	-0.1 (-0.22 to 0.01)
623	New Zealand	Incidence	Female	Pulmonary Arterial Hypertension	Age-standardized	0.136949	0.106603	0.167305	0.14 (0.11 to 0.17)
624	New Zealand	Incidence	Female	Pulmonary Arterial Hypertension	All ages	0.256482	0.219971	0.293006	0.26 (0.22 to 0.29)
625	Bahamas	Deaths	Female	Pulmonary Arterial Hypertension	Age-standardized	-3.98187	-4.5115	-3.4493	-3.98 (-4.51 to -3.45)
626	Bahamas	Deaths	Female	Pulmonary Arterial Hypertension	All ages	-3.69511	-4.25697	-3.12996	-3.7 (-4.26 to -3.13)
627	Bahamas	DALYs (Disability-Adjusted Life Years)	Female	Pulmonary Arterial Hypertension	Age-standardized	-4.03836	-4.57598	-3.49771	-4.04 (-4.58 to -3.5)
628	Bahamas	DALYs (Disability-Adjusted Life Years)	Female	Pulmonary Arterial Hypertension	All ages	-3.88541	-4.44214	-3.32544	-3.89 (-4.44 to -3.33)
629	Bahamas	Prevalence	Female	Pulmonary Arterial Hypertension	Age-standardized	-0.485209	-0.67169	-0.298378	-0.49 (-0.67 to -0.3)
630	Bahamas	Prevalence	Female	Pulmonary Arterial Hypertension	All ages	-0.216237	-0.456089	0.0241929	-0.22 (-0.46 to 0.02)
631	Bahamas	Incidence	Female	Pulmonary Arterial Hypertension	Age-standardized	0.380094	0.22036	0.540083	0.38 (0.22 to 0.54)
632	Bahamas	Incidence	Female	Pulmonary Arterial Hypertension	All ages	0.741886	0.638371	0.845507	0.74 (0.64 to 0.85)
633	Mauritius	Deaths	Female	Pulmonary Arterial Hypertension	Age-standardized	6.40732	5.55954	7.2619	6.41 (5.56 to 7.26)
634	Mauritius	Deaths	Female	Pulmonary Arterial Hypertension	All ages	6.68211	5.81277	7.55858	6.68 (5.81 to 7.56)
635	Mauritius	DALYs (Disability-Adjusted Life Years)	Female	Pulmonary Arterial Hypertension	Age-standardized	6.46061	5.60881	7.31928	6.46 (5.61 to 7.32)
636	Mauritius	DALYs (Disability-Adjusted Life Years)	Female	Pulmonary Arterial Hypertension	All ages	6.60567	5.73931	7.47913	6.61 (5.74 to 7.48)
637	Mauritius	Prevalence	Female	Pulmonary Arterial Hypertension	Age-standardized	-0.0276296	-0.123737	0.0685704	-0.03 (-0.12 to 0.07)
638	Mauritius	Prevalence	Female	Pulmonary Arterial Hypertension	All ages	0.197054	0.0635137	0.330773	0.2 (0.06 to 0.33)
639	Mauritius	Incidence	Female	Pulmonary Arterial Hypertension	Age-standardized	-0.328314	-0.377343	-0.279262	-0.33 (-0.38 to -0.28)
640	Mauritius	Incidence	Female	Pulmonary Arterial Hypertension	All ages	-0.0231983	-0.048041	0.00165056	-0.02 (-0.05 to 0)
641	Sierra Leone	Deaths	Female	Pulmonary Arterial Hypertension	Age-standardized	0.312175	0.222927	0.401503	0.31 (0.22 to 0.4)
642	Sierra Leone	Deaths	Female	Pulmonary Arterial Hypertension	All ages	0.43349	0.331803	0.535281	0.43 (0.33 to 0.54)
643	Sierra Leone	DALYs (Disability-Adjusted Life Years)	Female	Pulmonary Arterial Hypertension	Age-standardized	0.408946	0.322849	0.495116	0.41 (0.32 to 0.5)
644	Sierra Leone	DALYs (Disability-Adjusted Life Years)	Female	Pulmonary Arterial Hypertension	All ages	0.536209	0.435111	0.637408	0.54 (0.44 to 0.64)
645	Sierra Leone	Prevalence	Female	Pulmonary Arterial Hypertension	Age-standardized	0.389979	0.078858	0.702067	0.39 (0.08 to 0.7)
646	Sierra Leone	Prevalence	Female	Pulmonary Arterial Hypertension	All ages	0.24771	-0.0460069	0.542289	0.25 (-0.05 to 0.54)
647	Sierra Leone	Incidence	Female	Pulmonary Arterial Hypertension	Age-standardized	-1.60978	-1.75949	-1.45984	-1.61 (-1.76 to -1.46)
648	Sierra Leone	Incidence	Female	Pulmonary Arterial Hypertension	All ages	-1.70409	-1.87216	-1.53573	-1.7 (-1.87 to -1.54)
649	Malawi	Deaths	Female	Pulmonary Arterial Hypertension	Age-standardized	-0.223012	-0.331724	-0.114183	-0.22 (-0.33 to -0.11)
650	Malawi	Deaths	Female	Pulmonary Arterial Hypertension	All ages	-0.225976	-0.356261	-0.0955208	-0.23 (-0.36 to -0.1)
651	Malawi	DALYs (Disability-Adjusted Life Years)	Female	Pulmonary Arterial Hypertension	Age-standardized	-0.247115	-0.363646	-0.130449	-0.25 (-0.36 to -0.13)
652	Malawi	DALYs (Disability-Adjusted Life Years)	Female	Pulmonary Arterial Hypertension	All ages	-0.25298	-0.393908	-0.111851	-0.25 (-0.39 to -0.11)
653	Malawi	Prevalence	Female	Pulmonary Arterial Hypertension	Age-standardized	-1.36103	-1.52122	-1.20057	-1.36 (-1.52 to -1.2)
654	Malawi	Prevalence	Female	Pulmonary Arterial Hypertension	All ages	-1.31861	-1.46392	-1.17309	-1.32 (-1.46 to -1.17)
655	Malawi	Incidence	Female	Pulmonary Arterial Hypertension	Age-standardized	0.0401915	-0.103111	0.1837	0.04 (-0.1 to 0.18)
656	Malawi	Incidence	Female	Pulmonary Arterial Hypertension	All ages	0.0594533	-0.076725	0.195817	0.06 (-0.08 to 0.2)
657	Australasia	Deaths	Female	Pulmonary Arterial Hypertension	Age-standardized	-2.04766	-2.55949	-1.53314	-2.05 (-2.56 to -1.53)
658	Australasia	Deaths	Female	Pulmonary Arterial Hypertension	All ages	-1.86751	-2.3872	-1.34505	-1.87 (-2.39 to -1.35)
659	Australasia	DALYs (Disability-Adjusted Life Years)	Female	Pulmonary Arterial Hypertension	Age-standardized	-2.05049	-2.55529	-1.54309	-2.05 (-2.56 to -1.54)
660	Australasia	DALYs (Disability-Adjusted Life Years)	Female	Pulmonary Arterial Hypertension	All ages	-1.91694	-2.41169	-1.41969	-1.92 (-2.41 to -1.42)
661	Australasia	Prevalence	Female	Pulmonary Arterial Hypertension	Age-standardized	-0.0953914	-0.122743	-0.0680327	-0.1 (-0.12 to -0.07)
662	Australasia	Prevalence	Female	Pulmonary Arterial Hypertension	All ages	0.00666904	-0.0533874	0.0667616	0.01 (-0.05 to 0.07)
663	Australasia	Incidence	Female	Pulmonary Arterial Hypertension	Age-standardized	0.117551	0.0891122	0.145997	0.12 (0.09 to 0.15)
664	Australasia	Incidence	Female	Pulmonary Arterial Hypertension	All ages	0.222644	0.186595	0.258706	0.22 (0.19 to 0.26)
665	Uzbekistan	Deaths	Female	Pulmonary Arterial Hypertension	Age-standardized	-1.50929	-1.7058	-1.31237	-1.51 (-1.71 to -1.31)
666	Uzbekistan	Deaths	Female	Pulmonary Arterial Hypertension	All ages	-1.45625	-1.64663	-1.26551	-1.46 (-1.65 to -1.27)
667	Uzbekistan	DALYs (Disability-Adjusted Life Years)	Female	Pulmonary Arterial Hypertension	Age-standardized	-1.56971	-1.76477	-1.37426	-1.57 (-1.76 to -1.37)
668	Uzbekistan	DALYs (Disability-Adjusted Life Years)	Female	Pulmonary Arterial Hypertension	All ages	-1.61455	-1.80315	-1.42559	-1.61 (-1.8 to -1.43)
669	Uzbekistan	Prevalence	Female	Pulmonary Arterial Hypertension	Age-standardized	-0.0351275	-0.145029	0.0748946	-0.04 (-0.15 to 0.07)
670	Uzbekistan	Prevalence	Female	Pulmonary Arterial Hypertension	All ages	0.300151	0.211043	0.389338	0.3 (0.21 to 0.39)
671	Uzbekistan	Incidence	Female	Pulmonary Arterial Hypertension	Age-standardized	0.0709371	-0.071192	0.213268	0.07 (-0.07 to 0.21)
672	Uzbekistan	Incidence	Female	Pulmonary Arterial Hypertension	All ages	0.496361	0.321281	0.671746	0.5 (0.32 to 0.67)
673	Qatar	Deaths	Female	Pulmonary Arterial Hypertension	Age-standardized	0.0858159	-0.747332	0.925958	0.09 (-0.75 to 0.93)
674	Qatar	Deaths	Female	Pulmonary Arterial Hypertension	All ages	0.108672	-0.718947	0.94319	0.11 (-0.72 to 0.94)
675	Qatar	DALYs (Disability-Adjusted Life Years)	Female	Pulmonary Arterial Hypertension	Age-standardized	0.130916	-0.614097	0.881513	0.13 (-0.61 to 0.88)
676	Qatar	DALYs (Disability-Adjusted Life Years)	Female	Pulmonary Arterial Hypertension	All ages	0.0905213	-0.648078	0.834611	0.09 (-0.65 to 0.83)
677	Qatar	Prevalence	Female	Pulmonary Arterial Hypertension	Age-standardized	0.0944865	0.00221983	0.186838	0.09 (0 to 0.19)
678	Qatar	Prevalence	Female	Pulmonary Arterial Hypertension	All ages	0.300562	0.228929	0.372245	0.3 (0.23 to 0.37)
679	Qatar	Incidence	Female	Pulmonary Arterial Hypertension	Age-standardized	-0.103192	-0.196536	-0.00976062	-0.1 (-0.2 to -0.01)
680	Qatar	Incidence	Female	Pulmonary Arterial Hypertension	All ages	0.106273	-0.0266835	0.239406	0.11 (-0.03 to 0.24)
681	Algeria	Deaths	Female	Pulmonary Arterial Hypertension	Age-standardized	1.85245	1.51271	2.19332	1.85 (1.51 to 2.19)
682	Algeria	Deaths	Female	Pulmonary Arterial Hypertension	All ages	2.32039	2.00121	2.64056	2.32 (2 to 2.64)
683	Algeria	DALYs (Disability-Adjusted Life Years)	Female	Pulmonary Arterial Hypertension	Age-standardized	1.79771	1.4697	2.12679	1.8 (1.47 to 2.13)
684	Algeria	DALYs (Disability-Adjusted Life Years)	Female	Pulmonary Arterial Hypertension	All ages	2.06412	1.74885	2.38038	2.06 (1.75 to 2.38)
685	Algeria	Prevalence	Female	Pulmonary Arterial Hypertension	Age-standardized	0.218826	0.131654	0.306074	0.22 (0.13 to 0.31)
686	Algeria	Prevalence	Female	Pulmonary Arterial Hypertension	All ages	0.745481	0.666282	0.824741	0.75 (0.67 to 0.82)
687	Algeria	Incidence	Female	Pulmonary Arterial Hypertension	Age-standardized	-0.210004	-0.298525	-0.121405	-0.21 (-0.3 to -0.12)
688	Algeria	Incidence	Female	Pulmonary Arterial Hypertension	All ages	0.350714	0.236317	0.46524	0.35 (0.24 to 0.47)
689	Romania	Deaths	Female	Pulmonary Arterial Hypertension	Age-standardized	0.396471	0.164164	0.629316	0.4 (0.16 to 0.63)
690	Romania	Deaths	Female	Pulmonary Arterial Hypertension	All ages	0.727581	0.453823	1.00209	0.73 (0.45 to 1)
691	Romania	DALYs (Disability-Adjusted Life Years)	Female	Pulmonary Arterial Hypertension	Age-standardized	0.426757	0.198456	0.655577	0.43 (0.2 to 0.66)
692	Romania	DALYs (Disability-Adjusted Life Years)	Female	Pulmonary Arterial Hypertension	All ages	0.598593	0.346412	0.851408	0.6 (0.35 to 0.85)
693	Romania	Prevalence	Female	Pulmonary Arterial Hypertension	Age-standardized	-0.228263	-0.277813	-0.178688	-0.23 (-0.28 to -0.18)
694	Romania	Prevalence	Female	Pulmonary Arterial Hypertension	All ages	0.0862308	0.0129914	0.159524	0.09 (0.01 to 0.16)
695	Romania	Incidence	Female	Pulmonary Arterial Hypertension	Age-standardized	0.401409	0.322303	0.480577	0.4 (0.32 to 0.48)
696	Romania	Incidence	Female	Pulmonary Arterial Hypertension	All ages	0.873032	0.809008	0.937097	0.87 (0.81 to 0.94)
697	Timor-Leste	Deaths	Female	Pulmonary Arterial Hypertension	Age-standardized	0.727406	0.127037	1.33138	0.73 (0.13 to 1.33)
698	Timor-Leste	Deaths	Female	Pulmonary Arterial Hypertension	All ages	0.744385	0.0963648	1.3966	0.74 (0.1 to 1.4)
699	Timor-Leste	DALYs (Disability-Adjusted Life Years)	Female	Pulmonary Arterial Hypertension	Age-standardized	0.811648	0.202268	1.42473	0.81 (0.2 to 1.42)
700	Timor-Leste	DALYs (Disability-Adjusted Life Years)	Female	Pulmonary Arterial Hypertension	All ages	0.879129	0.218437	1.54418	0.88 (0.22 to 1.54)
701	Timor-Leste	Prevalence	Female	Pulmonary Arterial Hypertension	Age-standardized	0.0400412	0.000651704	0.0794462	0.04 (0 to 0.08)
702	Timor-Leste	Prevalence	Female	Pulmonary Arterial Hypertension	All ages	-0.17722	-0.226237	-0.12818	-0.18 (-0.23 to -0.13)
703	Timor-Leste	Incidence	Female	Pulmonary Arterial Hypertension	Age-standardized	-0.200399	-0.273833	-0.126911	-0.2 (-0.27 to -0.13)
704	Timor-Leste	Incidence	Female	Pulmonary Arterial Hypertension	All ages	-0.389146	-0.454537	-0.323712	-0.39 (-0.45 to -0.32)
705	Italy	Deaths	Female	Pulmonary Arterial Hypertension	Age-standardized	-3.32102	-3.84423	-2.79497	-3.32 (-3.84 to -2.79)
706	Italy	Deaths	Female	Pulmonary Arterial Hypertension	All ages	-3.03864	-3.56899	-2.50537	-3.04 (-3.57 to -2.51)
707	Italy	DALYs (Disability-Adjusted Life Years)	Female	Pulmonary Arterial Hypertension	Age-standardized	-3.00289	-3.4781	-2.52535	-3 (-3.48 to -2.53)
708	Italy	DALYs (Disability-Adjusted Life Years)	Female	Pulmonary Arterial Hypertension	All ages	-2.85788	-3.33154	-2.38189	-2.86 (-3.33 to -2.38)
709	Italy	Prevalence	Female	Pulmonary Arterial Hypertension	Age-standardized	0.179327	0.120497	0.238192	0.18 (0.12 to 0.24)
710	Italy	Prevalence	Female	Pulmonary Arterial Hypertension	All ages	0.577893	0.517207	0.638614	0.58 (0.52 to 0.64)
711	Italy	Incidence	Female	Pulmonary Arterial Hypertension	Age-standardized	-0.259072	-0.303313	-0.214811	-0.26 (-0.3 to -0.21)
712	Italy	Incidence	Female	Pulmonary Arterial Hypertension	All ages	0.119995	0.0707085	0.169305	0.12 (0.07 to 0.17)
713	Mozambique	Deaths	Female	Pulmonary Arterial Hypertension	Age-standardized	0.173188	0.0884418	0.258006	0.17 (0.09 to 0.26)
714	Mozambique	Deaths	Female	Pulmonary Arterial Hypertension	All ages	0.20156	0.108944	0.29426	0.2 (0.11 to 0.29)
715	Mozambique	DALYs (Disability-Adjusted Life Years)	Female	Pulmonary Arterial Hypertension	Age-standardized	0.167774	0.0835002	0.252119	0.17 (0.08 to 0.25)
716	Mozambique	DALYs (Disability-Adjusted Life Years)	Female	Pulmonary Arterial Hypertension	All ages	0.226864	0.135676	0.318135	0.23 (0.14 to 0.32)
717	Mozambique	Prevalence	Female	Pulmonary Arterial Hypertension	Age-standardized	-0.708863	-0.820998	-0.596601	-0.71 (-0.82 to -0.6)
718	Mozambique	Prevalence	Female	Pulmonary Arterial Hypertension	All ages	-0.747044	-0.844207	-0.649785	-0.75 (-0.84 to -0.65)
719	Mozambique	Incidence	Female	Pulmonary Arterial Hypertension	Age-standardized	0.172233	0.0644873	0.280094	0.17 (0.06 to 0.28)
720	Mozambique	Incidence	Female	Pulmonary Arterial Hypertension	All ages	0.10623	-0.013629	0.226234	0.11 (-0.01 to 0.23)
721	Coted'Ivoire	Deaths	Female	Pulmonary Arterial Hypertension	Age-standardized	0.550973	0.369675	0.732598	0.55 (0.37 to 0.73)
722	Coted'Ivoire	Deaths	Female	Pulmonary Arterial Hypertension	All ages	0.768086	0.581033	0.955487	0.77 (0.58 to 0.96)
723	Coted'Ivoire	DALYs (Disability-Adjusted Life Years)	Female	Pulmonary Arterial Hypertension	Age-standardized	0.587805	0.417935	0.757962	0.59 (0.42 to 0.76)
724	Coted'Ivoire	DALYs (Disability-Adjusted Life Years)	Female	Pulmonary Arterial Hypertension	All ages	0.727623	0.552051	0.903502	0.73 (0.55 to 0.9)
725	Coted'Ivoire	Prevalence	Female	Pulmonary Arterial Hypertension	Age-standardized	-0.436539	-0.654819	-0.217779	-0.44 (-0.65 to -0.22)
726	Coted'Ivoire	Prevalence	Female	Pulmonary Arterial Hypertension	All ages	-0.367825	-0.567212	-0.168039	-0.37 (-0.57 to -0.17)
727	Coted'Ivoire	Incidence	Female	Pulmonary Arterial Hypertension	Age-standardized	-1.85722	-2.07222	-1.64176	-1.86 (-2.07 to -1.64)
728	Coted'Ivoire	Incidence	Female	Pulmonary Arterial Hypertension	All ages	-1.73787	-1.95228	-1.52299	-1.74 (-1.95 to -1.52)
729	Trinidad and Tobago	Deaths	Female	Pulmonary Arterial Hypertension	Age-standardized	-2.81622	-3.43636	-2.1921	-2.82 (-3.44 to -2.19)
730	Trinidad and Tobago	Deaths	Female	Pulmonary Arterial Hypertension	All ages	-2.4953	-3.11082	-1.87586	-2.5 (-3.11 to -1.88)
731	Trinidad and Tobago	DALYs (Disability-Adjusted Life Years)	Female	Pulmonary Arterial Hypertension	Age-standardized	-2.80861	-3.43081	-2.1824	-2.81 (-3.43 to -2.18)
732	Trinidad and Tobago	DALYs (Disability-Adjusted Life Years)	Female	Pulmonary Arterial Hypertension	All ages	-2.59845	-3.20874	-1.9843	-2.6 (-3.21 to -1.98)
733	Trinidad and Tobago	Prevalence	Female	Pulmonary Arterial Hypertension	Age-standardized	0.0787759	-0.0700469	0.22782	0.08 (-0.07 to 0.23)
734	Trinidad and Tobago	Prevalence	Female	Pulmonary Arterial Hypertension	All ages	0.373187	0.21999	0.526617	0.37 (0.22 to 0.53)
735	Trinidad and Tobago	Incidence	Female	Pulmonary Arterial Hypertension	Age-standardized	-0.124913	-0.247675	-0.00199902	-0.12 (-0.25 to 0)
736	Trinidad and Tobago	Incidence	Female	Pulmonary Arterial Hypertension	All ages	0.22348	0.102589	0.344517	0.22 (0.1 to 0.34)
737	Turkey	Deaths	Female	Pulmonary Arterial Hypertension	Age-standardized	-1.62321	-1.84988	-1.39602	-1.62 (-1.85 to -1.4)
738	Turkey	Deaths	Female	Pulmonary Arterial Hypertension	All ages	-1.22028	-1.4499	-0.990136	-1.22 (-1.45 to -0.99)
739	Turkey	DALYs (Disability-Adjusted Life Years)	Female	Pulmonary Arterial Hypertension	Age-standardized	-1.49936	-1.72603	-1.27217	-1.5 (-1.73 to -1.27)
740	Turkey	DALYs (Disability-Adjusted Life Years)	Female	Pulmonary Arterial Hypertension	All ages	-1.26919	-1.4975	-1.04034	-1.27 (-1.5 to -1.04)
741	Turkey	Prevalence	Female	Pulmonary Arterial Hypertension	Age-standardized	1.07709	0.788898	1.3661	1.08 (0.79 to 1.37)
742	Turkey	Prevalence	Female	Pulmonary Arterial Hypertension	All ages	1.50202	1.21262	1.79225	1.5 (1.21 to 1.79)
743	Turkey	Incidence	Female	Pulmonary Arterial Hypertension	Age-standardized	-0.0144295	-0.336103	0.308282	-0.01 (-0.34 to 0.31)
744	Turkey	Incidence	Female	Pulmonary Arterial Hypertension	All ages	0.432885	0.11045	0.756359	0.43 (0.11 to 0.76)
745	Rwanda	Deaths	Female	Pulmonary Arterial Hypertension	Age-standardized	-2.97682	-3.37668	-2.5753	-2.98 (-3.38 to -2.58)
746	Rwanda	Deaths	Female	Pulmonary Arterial Hypertension	All ages	-2.92965	-3.30408	-2.55378	-2.93 (-3.3 to -2.55)
747	Rwanda	DALYs (Disability-Adjusted Life Years)	Female	Pulmonary Arterial Hypertension	Age-standardized	-2.92665	-3.30636	-2.54545	-2.93 (-3.31 to -2.55)
748	Rwanda	DALYs (Disability-Adjusted Life Years)	Female	Pulmonary Arterial Hypertension	All ages	-2.91976	-3.26786	-2.5704	-2.92 (-3.27 to -2.57)
749	Rwanda	Prevalence	Female	Pulmonary Arterial Hypertension	Age-standardized	-1.67316	-1.89909	-1.4467	-1.67 (-1.9 to -1.45)
750	Rwanda	Prevalence	Female	Pulmonary Arterial Hypertension	All ages	-1.52576	-1.73153	-1.31957	-1.53 (-1.73 to -1.32)
751	Rwanda	Incidence	Female	Pulmonary Arterial Hypertension	Age-standardized	0.0897956	-0.109498	0.289487	0.09 (-0.11 to 0.29)
752	Rwanda	Incidence	Female	Pulmonary Arterial Hypertension	All ages	0.200496	0.017629	0.383697	0.2 (0.02 to 0.38)
753	Mongolia	Deaths	Female	Pulmonary Arterial Hypertension	Age-standardized	-0.775321	-0.918561	-0.631875	-0.78 (-0.92 to -0.63)
754	Mongolia	Deaths	Female	Pulmonary Arterial Hypertension	All ages	-0.219782	-0.364137	-0.0752181	-0.22 (-0.36 to -0.08)
755	Mongolia	DALYs (Disability-Adjusted Life Years)	Female	Pulmonary Arterial Hypertension	Age-standardized	-0.714497	-0.868072	-0.560685	-0.71 (-0.87 to -0.56)
756	Mongolia	DALYs (Disability-Adjusted Life Years)	Female	Pulmonary Arterial Hypertension	All ages	-0.371805	-0.532319	-0.211032	-0.37 (-0.53 to -0.21)
757	Mongolia	Prevalence	Female	Pulmonary Arterial Hypertension	Age-standardized	0.373432	0.211334	0.535792	0.37 (0.21 to 0.54)
758	Mongolia	Prevalence	Female	Pulmonary Arterial Hypertension	All ages	0.848306	0.686116	1.01076	0.85 (0.69 to 1.01)
759	Mongolia	Incidence	Female	Pulmonary Arterial Hypertension	Age-standardized	0.567376	0.428983	0.70596	0.57 (0.43 to 0.71)
760	Mongolia	Incidence	Female	Pulmonary Arterial Hypertension	All ages	1.21735	1.07501	1.35989	1.22 (1.08 to 1.36)
761	High-income North America	Deaths	Female	Pulmonary Arterial Hypertension	Age-standardized	-1.06746	-1.30817	-0.82616	-1.07 (-1.31 to -0.83)
762	High-income North America	Deaths	Female	Pulmonary Arterial Hypertension	All ages	-1.08249	-1.37534	-0.788759	-1.08 (-1.38 to -0.79)
763	High-income North America	DALYs (Disability-Adjusted Life Years)	Female	Pulmonary Arterial Hypertension	Age-standardized	-1.04513	-1.27674	-0.81298	-1.05 (-1.28 to -0.81)
764	High-income North America	DALYs (Disability-Adjusted Life Years)	Female	Pulmonary Arterial Hypertension	All ages	-1.07201	-1.33397	-0.809358	-1.07 (-1.33 to -0.81)
765	High-income North America	Prevalence	Female	Pulmonary Arterial Hypertension	Age-standardized	-0.13861	-0.211298	-0.0658688	-0.14 (-0.21 to -0.07)
766	High-income North America	Prevalence	Female	Pulmonary Arterial Hypertension	All ages	-0.159706	-0.210187	-0.109199	-0.16 (-0.21 to -0.11)
767	High-income North America	Incidence	Female	Pulmonary Arterial Hypertension	Age-standardized	0.299677	0.221741	0.377674	0.3 (0.22 to 0.38)
768	High-income North America	Incidence	Female	Pulmonary Arterial Hypertension	All ages	0.293047	0.170137	0.416108	0.29 (0.17 to 0.42)
769	Western Sub-Saharan Africa	Deaths	Female	Pulmonary Arterial Hypertension	Age-standardized	-1.30016	-1.45042	-1.14966	-1.3 (-1.45 to -1.15)
770	Western Sub-Saharan Africa	Deaths	Female	Pulmonary Arterial Hypertension	All ages	-1.1044	-1.25214	-0.956439	-1.1 (-1.25 to -0.96)
771	Western Sub-Saharan Africa	DALYs (Disability-Adjusted Life Years)	Female	Pulmonary Arterial Hypertension	Age-standardized	-1.07441	-1.20432	-0.944331	-1.07 (-1.2 to -0.94)
772	Western Sub-Saharan Africa	DALYs (Disability-Adjusted Life Years)	Female	Pulmonary Arterial Hypertension	All ages	-0.939919	-1.07171	-0.807957	-0.94 (-1.07 to -0.81)
773	Western Sub-Saharan Africa	Prevalence	Female	Pulmonary Arterial Hypertension	Age-standardized	0.720569	0.545727	0.895714	0.72 (0.55 to 0.9)
774	Western Sub-Saharan Africa	Prevalence	Female	Pulmonary Arterial Hypertension	All ages	0.740538	0.564125	0.91726	0.74 (0.56 to 0.92)
775	Western Sub-Saharan Africa	Incidence	Female	Pulmonary Arterial Hypertension	Age-standardized	-1.11331	-1.23357	-0.992905	-1.11 (-1.23 to -0.99)
776	Western Sub-Saharan Africa	Incidence	Female	Pulmonary Arterial Hypertension	All ages	-1.04772	-1.16483	-0.930466	-1.05 (-1.16 to -0.93)
777	Democratic People's Republic of Korea	Deaths	Female	Pulmonary Arterial Hypertension	Age-standardized	0.846683	0.738073	0.955411	0.85 (0.74 to 0.96)
778	Democratic People's Republic of Korea	Deaths	Female	Pulmonary Arterial Hypertension	All ages	1.15776	1.02088	1.29482	1.16 (1.02 to 1.29)
779	Democratic People's Republic of Korea	DALYs (Disability-Adjusted Life Years)	Female	Pulmonary Arterial Hypertension	Age-standardized	0.787107	0.683365	0.890956	0.79 (0.68 to 0.89)
780	Democratic People's Republic of Korea	DALYs (Disability-Adjusted Life Years)	Female	Pulmonary Arterial Hypertension	All ages	0.954238	0.838327	1.07028	0.95 (0.84 to 1.07)
781	Democratic People's Republic of Korea	Prevalence	Female	Pulmonary Arterial Hypertension	Age-standardized	-0.0588068	-0.112183	-0.00540238	-0.06 (-0.11 to -0.01)
782	Democratic People's Republic of Korea	Prevalence	Female	Pulmonary Arterial Hypertension	All ages	0.227486	0.131078	0.323988	0.23 (0.13 to 0.32)
783	Democratic People's Republic of Korea	Incidence	Female	Pulmonary Arterial Hypertension	Age-standardized	-0.00572704	-0.0424885	0.0310479	-0.01 (-0.04 to 0.03)
784	Democratic People's Republic of Korea	Incidence	Female	Pulmonary Arterial Hypertension	All ages	0.383939	0.356776	0.411109	0.38 (0.36 to 0.41)
785	Senegal	Deaths	Female	Pulmonary Arterial Hypertension	Age-standardized	-0.234408	-0.401346	-0.0671904	-0.23 (-0.4 to -0.07)
786	Senegal	Deaths	Female	Pulmonary Arterial Hypertension	All ages	-0.101687	-0.276749	0.073682	-0.1 (-0.28 to 0.07)
787	Senegal	DALYs (Disability-Adjusted Life Years)	Female	Pulmonary Arterial Hypertension	Age-standardized	-0.249552	-0.410947	-0.0878955	-0.25 (-0.41 to -0.09)
788	Senegal	DALYs (Disability-Adjusted Life Years)	Female	Pulmonary Arterial Hypertension	All ages	-0.158956	-0.328678	0.0110548	-0.16 (-0.33 to 0.01)
789	Senegal	Prevalence	Female	Pulmonary Arterial Hypertension	Age-standardized	-1.20436	-1.62874	-0.778154	-1.2 (-1.63 to -0.78)
790	Senegal	Prevalence	Female	Pulmonary Arterial Hypertension	All ages	-1.11951	-1.53207	-0.705217	-1.12 (-1.53 to -0.71)
791	Senegal	Incidence	Female	Pulmonary Arterial Hypertension	Age-standardized	-1.38333	-1.49978	-1.26675	-1.38 (-1.5 to -1.27)
792	Senegal	Incidence	Female	Pulmonary Arterial Hypertension	All ages	-1.30374	-1.42268	-1.18466	-1.3 (-1.42 to -1.18)
793	Taiwan (Province of China)	Deaths	Female	Pulmonary Arterial Hypertension	Age-standardized	4.81816	3.56671	6.08474	4.82 (3.57 to 6.08)
794	Taiwan (Province of China)	Deaths	Female	Pulmonary Arterial Hypertension	All ages	5.4072	4.16069	6.66862	5.41 (4.16 to 6.67)
795	Taiwan (Province of China)	DALYs (Disability-Adjusted Life Years)	Female	Pulmonary Arterial Hypertension	Age-standardized	4.12157	3.01277	5.2423	4.12 (3.01 to 5.24)
796	Taiwan (Province of China)	DALYs (Disability-Adjusted Life Years)	Female	Pulmonary Arterial Hypertension	All ages	4.54192	3.43521	5.66047	4.54 (3.44 to 5.66)
797	Taiwan (Province of China)	Prevalence	Female	Pulmonary Arterial Hypertension	Age-standardized	-0.164538	-0.194984	-0.134083	-0.16 (-0.19 to -0.13)
798	Taiwan (Province of China)	Prevalence	Female	Pulmonary Arterial Hypertension	All ages	0.268042	0.208138	0.327982	0.27 (0.21 to 0.33)
799	Taiwan (Province of China)	Incidence	Female	Pulmonary Arterial Hypertension	Age-standardized	0.0197094	-0.000585468	0.0400084	0.02 (0 to 0.04)
800	Taiwan (Province of China)	Incidence	Female	Pulmonary Arterial Hypertension	All ages	0.528477	0.479346	0.577631	0.53 (0.48 to 0.58)
801	Pakistan	Deaths	Female	Pulmonary Arterial Hypertension	Age-standardized	0.502551	0.271479	0.734155	0.5 (0.27 to 0.73)
802	Pakistan	Deaths	Female	Pulmonary Arterial Hypertension	All ages	0.654807	0.419729	0.890435	0.65 (0.42 to 0.89)
803	Pakistan	DALYs (Disability-Adjusted Life Years)	Female	Pulmonary Arterial Hypertension	Age-standardized	0.583384	0.350766	0.816541	0.58 (0.35 to 0.82)
804	Pakistan	DALYs (Disability-Adjusted Life Years)	Female	Pulmonary Arterial Hypertension	All ages	0.683564	0.435385	0.932357	0.68 (0.44 to 0.93)
805	Pakistan	Prevalence	Female	Pulmonary Arterial Hypertension	Age-standardized	0.0733376	-0.0583183	0.205167	0.07 (-0.06 to 0.21)
806	Pakistan	Prevalence	Female	Pulmonary Arterial Hypertension	All ages	0.201339	0.0543809	0.348513	0.2 (0.05 to 0.35)
807	Pakistan	Incidence	Female	Pulmonary Arterial Hypertension	Age-standardized	-0.0716078	-0.185989	0.0429047	-0.07 (-0.19 to 0.04)
808	Pakistan	Incidence	Female	Pulmonary Arterial Hypertension	All ages	0.0401876	-0.0619204	0.1424	0.04 (-0.06 to 0.14)
809	Greenland	Deaths	Female	Pulmonary Arterial Hypertension	Age-standardized	-5.13424	-5.55265	-4.71398	-5.13 (-5.55 to -4.71)
810	Greenland	Deaths	Female	Pulmonary Arterial Hypertension	All ages	-5.16137	-5.65652	-4.66363	-5.16 (-5.66 to -4.66)
811	Greenland	DALYs (Disability-Adjusted Life Years)	Female	Pulmonary Arterial Hypertension	Age-standardized	-5.20451	-5.61781	-4.7894	-5.2 (-5.62 to -4.79)
812	Greenland	DALYs (Disability-Adjusted Life Years)	Female	Pulmonary Arterial Hypertension	All ages	-5.30761	-5.78402	-4.82879	-5.31 (-5.78 to -4.83)
813	Greenland	Prevalence	Female	Pulmonary Arterial Hypertension	Age-standardized	-0.488566	-0.638039	-0.338868	-0.49 (-0.64 to -0.34)
814	Greenland	Prevalence	Female	Pulmonary Arterial Hypertension	All ages	-0.439314	-0.506213	-0.372369	-0.44 (-0.51 to -0.37)
815	Greenland	Incidence	Female	Pulmonary Arterial Hypertension	Age-standardized	0.513711	0.359669	0.667989	0.51 (0.36 to 0.67)
816	Greenland	Incidence	Female	Pulmonary Arterial Hypertension	All ages	0.617885	0.350388	0.886094	0.62 (0.35 to 0.89)
817	Niue	Deaths	Female	Pulmonary Arterial Hypertension	Age-standardized	-0.542743	-1.00553	-0.0777924	-0.54 (-1.01 to -0.08)
818	Niue	Deaths	Female	Pulmonary Arterial Hypertension	All ages	-0.449525	-0.880856	-0.0163177	-0.45 (-0.88 to -0.02)
819	Niue	DALYs (Disability-Adjusted Life Years)	Female	Pulmonary Arterial Hypertension	Age-standardized	-0.394932	-0.892232	0.104863	-0.39 (-0.89 to 0.1)
820	Niue	DALYs (Disability-Adjusted Life Years)	Female	Pulmonary Arterial Hypertension	All ages	-0.3654	-0.838516	0.109974	-0.37 (-0.84 to 0.11)
821	Niue	Prevalence	Female	Pulmonary Arterial Hypertension	Age-standardized	-0.0402665	-0.128233	0.0477777	-0.04 (-0.13 to 0.05)
822	Niue	Prevalence	Female	Pulmonary Arterial Hypertension	All ages	0.133584	0.0443368	0.222911	0.13 (0.04 to 0.22)
823	Niue	Incidence	Female	Pulmonary Arterial Hypertension	Age-standardized	0.0424686	-0.0355192	0.120517	0.04 (-0.04 to 0.12)
824	Niue	Incidence	Female	Pulmonary Arterial Hypertension	All ages	0.262991	0.171697	0.354369	0.26 (0.17 to 0.35)
825	Andorra	Deaths	Female	Pulmonary Arterial Hypertension	Age-standardized	-1.95984	-2.17865	-1.74054	-1.96 (-2.18 to -1.74)
826	Andorra	Deaths	Female	Pulmonary Arterial Hypertension	All ages	-1.5164	-1.76187	-1.27032	-1.52 (-1.76 to -1.27)
827	Andorra	DALYs (Disability-Adjusted Life Years)	Female	Pulmonary Arterial Hypertension	Age-standardized	-1.87941	-2.07938	-1.67903	-1.88 (-2.08 to -1.68)
828	Andorra	DALYs (Disability-Adjusted Life Years)	Female	Pulmonary Arterial Hypertension	All ages	-1.6281	-1.84266	-1.41306	-1.63 (-1.84 to -1.41)
829	Andorra	Prevalence	Female	Pulmonary Arterial Hypertension	Age-standardized	0.175173	0.132699	0.217665	0.18 (0.13 to 0.22)
830	Andorra	Prevalence	Female	Pulmonary Arterial Hypertension	All ages	0.631216	0.547622	0.71488	0.63 (0.55 to 0.71)
831	Andorra	Incidence	Female	Pulmonary Arterial Hypertension	Age-standardized	-0.35499	-0.390239	-0.319728	-0.35 (-0.39 to -0.32)
832	Andorra	Incidence	Female	Pulmonary Arterial Hypertension	All ages	0.101768	0.0325488	0.171035	0.1 (0.03 to 0.17)
833	Andean Latin America	Deaths	Female	Pulmonary Arterial Hypertension	Age-standardized	-1.45706	-1.77241	-1.1407	-1.46 (-1.77 to -1.14)
834	Andean Latin America	Deaths	Female	Pulmonary Arterial Hypertension	All ages	-1.23977	-1.55526	-0.923267	-1.24 (-1.56 to -0.92)
835	Andean Latin America	DALYs (Disability-Adjusted Life Years)	Female	Pulmonary Arterial Hypertension	Age-standardized	-1.38567	-1.68178	-1.08868	-1.39 (-1.68 to -1.09)
836	Andean Latin America	DALYs (Disability-Adjusted Life Years)	Female	Pulmonary Arterial Hypertension	All ages	-1.27037	-1.56691	-0.972939	-1.27 (-1.57 to -0.97)
837	Andean Latin America	Prevalence	Female	Pulmonary Arterial Hypertension	Age-standardized	-0.233648	-0.330846	-0.136355	-0.23 (-0.33 to -0.14)
838	Andean Latin America	Prevalence	Female	Pulmonary Arterial Hypertension	All ages	0.0584581	-0.0420715	0.159089	0.06 (-0.04 to 0.16)
839	Andean Latin America	Incidence	Female	Pulmonary Arterial Hypertension	Age-standardized	0.180608	0.0956504	0.265637	0.18 (0.1 to 0.27)
840	Andean Latin America	Incidence	Female	Pulmonary Arterial Hypertension	All ages	0.45836	0.375867	0.54092	0.46 (0.38 to 0.54)
841	Latvia	Deaths	Female	Pulmonary Arterial Hypertension	Age-standardized	3.70851	1.43344	6.03459	3.71 (1.43 to 6.03)
842	Latvia	Deaths	Female	Pulmonary Arterial Hypertension	All ages	4.03068	1.77171	6.3398	4.03 (1.77 to 6.34)
843	Latvia	DALYs (Disability-Adjusted Life Years)	Female	Pulmonary Arterial Hypertension	Age-standardized	2.78349	0.880929	4.72193	2.78 (0.88 to 4.72)
844	Latvia	DALYs (Disability-Adjusted Life Years)	Female	Pulmonary Arterial Hypertension	All ages	2.96913	1.08829	4.88497	2.97 (1.09 to 4.88)
845	Latvia	Prevalence	Female	Pulmonary Arterial Hypertension	Age-standardized	0.0688702	-0.173728	0.312057	0.07 (-0.17 to 0.31)
846	Latvia	Prevalence	Female	Pulmonary Arterial Hypertension	All ages	0.252845	-0.0211302	0.527571	0.25 (-0.02 to 0.53)
847	Latvia	Incidence	Female	Pulmonary Arterial Hypertension	Age-standardized	-0.0194031	-0.234022	0.195677	-0.02 (-0.23 to 0.2)
848	Latvia	Incidence	Female	Pulmonary Arterial Hypertension	All ages	0.201861	-8.06224e-05	0.40421	0.2 (0 to 0.4)
849	Papua New Guinea	Deaths	Female	Pulmonary Arterial Hypertension	Age-standardized	0.155885	-0.0194194	0.331496	0.16 (-0.02 to 0.33)
850	Papua New Guinea	Deaths	Female	Pulmonary Arterial Hypertension	All ages	0.346913	0.170537	0.5236	0.35 (0.17 to 0.52)
851	Papua New Guinea	DALYs (Disability-Adjusted Life Years)	Female	Pulmonary Arterial Hypertension	Age-standardized	0.256746	0.0846531	0.429134	0.26 (0.08 to 0.43)
852	Papua New Guinea	DALYs (Disability-Adjusted Life Years)	Female	Pulmonary Arterial Hypertension	All ages	0.379916	0.206144	0.553988	0.38 (0.21 to 0.55)
853	Papua New Guinea	Prevalence	Female	Pulmonary Arterial Hypertension	Age-standardized	0.015272	-0.0779502	0.108581	0.02 (-0.08 to 0.11)
854	Papua New Guinea	Prevalence	Female	Pulmonary Arterial Hypertension	All ages	0.167148	0.0767113	0.257666	0.17 (0.08 to 0.26)
855	Papua New Guinea	Incidence	Female	Pulmonary Arterial Hypertension	Age-standardized	0.0106658	-0.0586955	0.0800752	0.01 (-0.06 to 0.08)
856	Papua New Guinea	Incidence	Female	Pulmonary Arterial Hypertension	All ages	0.18492	0.116577	0.25331	0.18 (0.12 to 0.25)
857	Tajikistan	Deaths	Female	Pulmonary Arterial Hypertension	Age-standardized	-1.03672	-1.18366	-0.889558	-1.04 (-1.18 to -0.89)
858	Tajikistan	Deaths	Female	Pulmonary Arterial Hypertension	All ages	-0.908788	-1.10144	-0.715758	-0.91 (-1.1 to -0.72)
859	Tajikistan	DALYs (Disability-Adjusted Life Years)	Female	Pulmonary Arterial Hypertension	Age-standardized	-1.01569	-1.17537	-0.855744	-1.02 (-1.18 to -0.86)
860	Tajikistan	DALYs (Disability-Adjusted Life Years)	Female	Pulmonary Arterial Hypertension	All ages	-0.971586	-1.18003	-0.762702	-0.97 (-1.18 to -0.76)
861	Tajikistan	Prevalence	Female	Pulmonary Arterial Hypertension	Age-standardized	-0.03117	-0.058688	-0.00364441	-0.03 (-0.06 to 0)
862	Tajikistan	Prevalence	Female	Pulmonary Arterial Hypertension	All ages	0.218897	0.168058	0.269762	0.22 (0.17 to 0.27)
863	Tajikistan	Incidence	Female	Pulmonary Arterial Hypertension	Age-standardized	0.035068	0.00416704	0.0659785	0.04 (0 to 0.07)
864	Tajikistan	Incidence	Female	Pulmonary Arterial Hypertension	All ages	0.351966	0.291645	0.412323	0.35 (0.29 to 0.41)
865	Saudi Arabia	Deaths	Female	Pulmonary Arterial Hypertension	Age-standardized	0.2335	-0.276759	0.74637	0.23 (-0.28 to 0.75)
866	Saudi Arabia	Deaths	Female	Pulmonary Arterial Hypertension	All ages	0.715884	0.182646	1.25196	0.72 (0.18 to 1.25)
867	Saudi Arabia	DALYs (Disability-Adjusted Life Years)	Female	Pulmonary Arterial Hypertension	Age-standardized	0.204862	-0.277916	0.689978	0.2 (-0.28 to 0.69)
868	Saudi Arabia	DALYs (Disability-Adjusted Life Years)	Female	Pulmonary Arterial Hypertension	All ages	0.513952	0.0155451	1.01484	0.51 (0.02 to 1.01)
869	Saudi Arabia	Prevalence	Female	Pulmonary Arterial Hypertension	Age-standardized	0.682609	0.511835	0.853674	0.68 (0.51 to 0.85)
870	Saudi Arabia	Prevalence	Female	Pulmonary Arterial Hypertension	All ages	1.11599	0.936678	1.29563	1.12 (0.94 to 1.3)
871	Saudi Arabia	Incidence	Female	Pulmonary Arterial Hypertension	Age-standardized	-0.630947	-0.778215	-0.483459	-0.63 (-0.78 to -0.48)
872	Saudi Arabia	Incidence	Female	Pulmonary Arterial Hypertension	All ages	-0.0823071	-0.243498	0.0791441	-0.08 (-0.24 to 0.08)
873	Angola	Deaths	Female	Pulmonary Arterial Hypertension	Age-standardized	0.254949	0.0456972	0.464638	0.25 (0.05 to 0.46)
874	Angola	Deaths	Female	Pulmonary Arterial Hypertension	All ages	0.456406	0.229242	0.684086	0.46 (0.23 to 0.68)
875	Angola	DALYs (Disability-Adjusted Life Years)	Female	Pulmonary Arterial Hypertension	Age-standardized	0.328756	0.116067	0.541897	0.33 (0.12 to 0.54)
876	Angola	DALYs (Disability-Adjusted Life Years)	Female	Pulmonary Arterial Hypertension	All ages	0.498755	0.267965	0.730076	0.5 (0.27 to 0.73)
877	Angola	Prevalence	Female	Pulmonary Arterial Hypertension	Age-standardized	-0.44828	-0.586617	-0.309751	-0.45 (-0.59 to -0.31)
878	Angola	Prevalence	Female	Pulmonary Arterial Hypertension	All ages	-0.395626	-0.526254	-0.264826	-0.4 (-0.53 to -0.26)
879	Angola	Incidence	Female	Pulmonary Arterial Hypertension	Age-standardized	0.0782049	-0.00543035	0.16191	0.08 (-0.01 to 0.16)
880	Angola	Incidence	Female	Pulmonary Arterial Hypertension	All ages	0.12432	0.0392404	0.209472	0.12 (0.04 to 0.21)
881	United States Virgin Islands	Deaths	Female	Pulmonary Arterial Hypertension	Age-standardized	-1.92094	-2.22403	-1.61692	-1.92 (-2.22 to -1.62)
882	United States Virgin Islands	Deaths	Female	Pulmonary Arterial Hypertension	All ages	-1.79264	-2.11667	-1.46753	-1.79 (-2.12 to -1.47)
883	United States Virgin Islands	DALYs (Disability-Adjusted Life Years)	Female	Pulmonary Arterial Hypertension	Age-standardized	-1.8806	-2.1722	-1.58812	-1.88 (-2.17 to -1.59)
884	United States Virgin Islands	DALYs (Disability-Adjusted Life Years)	Female	Pulmonary Arterial Hypertension	All ages	-1.8015	-2.10674	-1.4953	-1.8 (-2.11 to -1.5)
885	United States Virgin Islands	Prevalence	Female	Pulmonary Arterial Hypertension	Age-standardized	-0.240438	-0.330421	-0.150374	-0.24 (-0.33 to -0.15)
886	United States Virgin Islands	Prevalence	Female	Pulmonary Arterial Hypertension	All ages	-0.123075	-0.221749	-0.0243029	-0.12 (-0.22 to -0.02)
887	United States Virgin Islands	Incidence	Female	Pulmonary Arterial Hypertension	Age-standardized	0.173275	0.10382	0.242779	0.17 (0.1 to 0.24)
888	United States Virgin Islands	Incidence	Female	Pulmonary Arterial Hypertension	All ages	0.330922	0.264231	0.397657	0.33 (0.26 to 0.4)
889	Micronesia (Federated States of)	Deaths	Female	Pulmonary Arterial Hypertension	Age-standardized	-0.496269	-0.537371	-0.455151	-0.5 (-0.54 to -0.46)
890	Micronesia (Federated States of)	Deaths	Female	Pulmonary Arterial Hypertension	All ages	-0.256211	-0.295395	-0.217011	-0.26 (-0.3 to -0.22)
891	Micronesia (Federated States of)	DALYs (Disability-Adjusted Life Years)	Female	Pulmonary Arterial Hypertension	Age-standardized	-0.434978	-0.47437	-0.395571	-0.43 (-0.47 to -0.4)
892	Micronesia (Federated States of)	DALYs (Disability-Adjusted Life Years)	Female	Pulmonary Arterial Hypertension	All ages	-0.286566	-0.325357	-0.24776	-0.29 (-0.33 to -0.25)
893	Micronesia (Federated States of)	Prevalence	Female	Pulmonary Arterial Hypertension	Age-standardized	-0.0324337	-0.126191	0.0614118	-0.03 (-0.13 to 0.06)
894	Micronesia (Federated States of)	Prevalence	Female	Pulmonary Arterial Hypertension	All ages	0.151805	0.0680934	0.235586	0.15 (0.07 to 0.24)
895	Micronesia (Federated States of)	Incidence	Female	Pulmonary Arterial Hypertension	Age-standardized	0.0511025	-0.024	0.126261	0.05 (-0.02 to 0.13)
896	Micronesia (Federated States of)	Incidence	Female	Pulmonary Arterial Hypertension	All ages	0.327082	0.22861	0.42565	0.33 (0.23 to 0.43)
897	Brazil	Deaths	Female	Pulmonary Arterial Hypertension	Age-standardized	-0.875985	-1.3018	-0.448331	-0.88 (-1.3 to -0.45)
898	Brazil	Deaths	Female	Pulmonary Arterial Hypertension	All ages	-0.517609	-0.946649	-0.0867113	-0.52 (-0.95 to -0.09)
899	Brazil	DALYs (Disability-Adjusted Life Years)	Female	Pulmonary Arterial Hypertension	Age-standardized	-0.822332	-1.23431	-0.40864	-0.82 (-1.23 to -0.41)
900	Brazil	DALYs (Disability-Adjusted Life Years)	Female	Pulmonary Arterial Hypertension	All ages	-0.597678	-1.01035	-0.183282	-0.6 (-1.01 to -0.18)
901	Brazil	Prevalence	Female	Pulmonary Arterial Hypertension	Age-standardized	0.00409401	-0.15311	0.161546	0 (-0.15 to 0.16)
902	Brazil	Prevalence	Female	Pulmonary Arterial Hypertension	All ages	0.334113	0.172809	0.495676	0.33 (0.17 to 0.5)
903	Brazil	Incidence	Female	Pulmonary Arterial Hypertension	Age-standardized	0.0180637	-0.0996861	0.135952	0.02 (-0.1 to 0.14)
904	Brazil	Incidence	Female	Pulmonary Arterial Hypertension	All ages	0.387806	0.271742	0.504005	0.39 (0.27 to 0.5)
905	Australia	Deaths	Female	Pulmonary Arterial Hypertension	Age-standardized	-2.10323	-2.57941	-1.62472	-2.1 (-2.58 to -1.62)
906	Australia	Deaths	Female	Pulmonary Arterial Hypertension	All ages	-1.92898	-2.41009	-1.44549	-1.93 (-2.41 to -1.45)
907	Australia	DALYs (Disability-Adjusted Life Years)	Female	Pulmonary Arterial Hypertension	Age-standardized	-2.09209	-2.56225	-1.61966	-2.09 (-2.56 to -1.62)
908	Australia	DALYs (Disability-Adjusted Life Years)	Female	Pulmonary Arterial Hypertension	All ages	-1.95822	-2.41638	-1.49791	-1.96 (-2.42 to -1.5)
909	Australia	Prevalence	Female	Pulmonary Arterial Hypertension	Age-standardized	-0.0727329	-0.0949992	-0.0504617	-0.07 (-0.09 to -0.05)
910	Australia	Prevalence	Female	Pulmonary Arterial Hypertension	All ages	0.0270894	-0.0241756	0.0783807	0.03 (-0.02 to 0.08)
911	Australia	Incidence	Female	Pulmonary Arterial Hypertension	Age-standardized	0.11461	0.08473	0.144498	0.11 (0.08 to 0.14)
912	Australia	Incidence	Female	Pulmonary Arterial Hypertension	All ages	0.216652	0.179696	0.253622	0.22 (0.18 to 0.25)
913	Fiji	Deaths	Female	Pulmonary Arterial Hypertension	Age-standardized	-0.871368	-0.915916	-0.8268	-0.87 (-0.92 to -0.83)
914	Fiji	Deaths	Female	Pulmonary Arterial Hypertension	All ages	-0.722282	-0.760926	-0.683624	-0.72 (-0.76 to -0.68)
915	Fiji	DALYs (Disability-Adjusted Life Years)	Female	Pulmonary Arterial Hypertension	Age-standardized	-0.783921	-0.830693	-0.737127	-0.78 (-0.83 to -0.74)
916	Fiji	DALYs (Disability-Adjusted Life Years)	Female	Pulmonary Arterial Hypertension	All ages	-0.708527	-0.750687	-0.666349	-0.71 (-0.75 to -0.67)
917	Fiji	Prevalence	Female	Pulmonary Arterial Hypertension	Age-standardized	0.107906	-0.0812558	0.297425	0.11 (-0.08 to 0.3)
918	Fiji	Prevalence	Female	Pulmonary Arterial Hypertension	All ages	0.27898	0.0932114	0.465094	0.28 (0.09 to 0.47)
919	Fiji	Incidence	Female	Pulmonary Arterial Hypertension	Age-standardized	-0.00443591	-0.14991	0.141251	0 (-0.15 to 0.14)
920	Fiji	Incidence	Female	Pulmonary Arterial Hypertension	All ages	0.209423	0.0527665	0.366325	0.21 (0.05 to 0.37)
921	Luxembourg	Deaths	Female	Pulmonary Arterial Hypertension	Age-standardized	-2.29899	-3.15552	-1.43488	-2.3 (-3.16 to -1.43)
922	Luxembourg	Deaths	Female	Pulmonary Arterial Hypertension	All ages	-2.08036	-2.95056	-1.20235	-2.08 (-2.95 to -1.2)
923	Luxembourg	DALYs (Disability-Adjusted Life Years)	Female	Pulmonary Arterial Hypertension	Age-standardized	-2.26004	-3.09594	-1.41693	-2.26 (-3.1 to -1.42)
924	Luxembourg	DALYs (Disability-Adjusted Life Years)	Female	Pulmonary Arterial Hypertension	All ages	-2.10225	-2.93069	-1.26673	-2.1 (-2.93 to -1.27)
925	Luxembourg	Prevalence	Female	Pulmonary Arterial Hypertension	Age-standardized	0.40155	0.242998	0.560353	0.4 (0.24 to 0.56)
926	Luxembourg	Prevalence	Female	Pulmonary Arterial Hypertension	All ages	0.531619	0.335207	0.728416	0.53 (0.34 to 0.73)
927	Luxembourg	Incidence	Female	Pulmonary Arterial Hypertension	Age-standardized	-0.607898	-0.752992	-0.462592	-0.61 (-0.75 to -0.46)
928	Luxembourg	Incidence	Female	Pulmonary Arterial Hypertension	All ages	-0.478191	-0.590132	-0.366124	-0.48 (-0.59 to -0.37)
929	Central African Republic	Deaths	Female	Pulmonary Arterial Hypertension	Age-standardized	0.53827	0.386297	0.690473	0.54 (0.39 to 0.69)
930	Central African Republic	Deaths	Female	Pulmonary Arterial Hypertension	All ages	0.727348	0.561284	0.893687	0.73 (0.56 to 0.89)
931	Central African Republic	DALYs (Disability-Adjusted Life Years)	Female	Pulmonary Arterial Hypertension	Age-standardized	0.590021	0.44216	0.7381	0.59 (0.44 to 0.74)
932	Central African Republic	DALYs (Disability-Adjusted Life Years)	Female	Pulmonary Arterial Hypertension	All ages	0.749308	0.592599	0.906261	0.75 (0.59 to 0.91)
933	Central African Republic	Prevalence	Female	Pulmonary Arterial Hypertension	Age-standardized	-0.348281	-0.419769	-0.276741	-0.35 (-0.42 to -0.28)
934	Central African Republic	Prevalence	Female	Pulmonary Arterial Hypertension	All ages	-0.322655	-0.380022	-0.265254	-0.32 (-0.38 to -0.27)
935	Central African Republic	Incidence	Female	Pulmonary Arterial Hypertension	Age-standardized	-0.00792339	-0.0646036	0.048789	-0.01 (-0.06 to 0.05)
936	Central African Republic	Incidence	Female	Pulmonary Arterial Hypertension	All ages	0.0305851	-0.0185372	0.0797315	0.03 (-0.02 to 0.08)
937	Netherlands	Deaths	Female	Pulmonary Arterial Hypertension	Age-standardized	-1.48367	-2.37915	-0.579983	-1.48 (-2.38 to -0.58)
938	Netherlands	Deaths	Female	Pulmonary Arterial Hypertension	All ages	-1.39357	-2.35409	-0.42361	-1.39 (-2.35 to -0.42)
939	Netherlands	DALYs (Disability-Adjusted Life Years)	Female	Pulmonary Arterial Hypertension	Age-standardized	-1.30956	-2.11981	-0.492609	-1.31 (-2.12 to -0.49)
940	Netherlands	DALYs (Disability-Adjusted Life Years)	Female	Pulmonary Arterial Hypertension	All ages	-1.27178	-2.12237	-0.413797	-1.27 (-2.12 to -0.41)
941	Netherlands	Prevalence	Female	Pulmonary Arterial Hypertension	Age-standardized	0.230135	0.1922	0.268084	0.23 (0.19 to 0.27)
942	Netherlands	Prevalence	Female	Pulmonary Arterial Hypertension	All ages	0.304094	0.222122	0.386132	0.3 (0.22 to 0.39)
943	Netherlands	Incidence	Female	Pulmonary Arterial Hypertension	Age-standardized	-0.192426	-0.207388	-0.177461	-0.19 (-0.21 to -0.18)
944	Netherlands	Incidence	Female	Pulmonary Arterial Hypertension	All ages	-0.0898965	-0.134003	-0.0457709	-0.09 (-0.13 to -0.05)
945	Central Latin America	Deaths	Female	Pulmonary Arterial Hypertension	Age-standardized	-1.69786	-1.8879	-1.50744	-1.7 (-1.89 to -1.51)
946	Central Latin America	Deaths	Female	Pulmonary Arterial Hypertension	All ages	-1.33304	-1.53369	-1.13197	-1.33 (-1.53 to -1.13)
947	Central Latin America	DALYs (Disability-Adjusted Life Years)	Female	Pulmonary Arterial Hypertension	Age-standardized	-1.49921	-1.67479	-1.32332	-1.5 (-1.67 to -1.32)
948	Central Latin America	DALYs (Disability-Adjusted Life Years)	Female	Pulmonary Arterial Hypertension	All ages	-1.26834	-1.4501	-1.08625	-1.27 (-1.45 to -1.09)
949	Central Latin America	Prevalence	Female	Pulmonary Arterial Hypertension	Age-standardized	0.132584	-0.0285961	0.294025	0.13 (-0.03 to 0.29)
950	Central Latin America	Prevalence	Female	Pulmonary Arterial Hypertension	All ages	0.473645	0.308629	0.638932	0.47 (0.31 to 0.64)
951	Central Latin America	Incidence	Female	Pulmonary Arterial Hypertension	Age-standardized	-0.108106	-0.246242	0.0302206	-0.11 (-0.25 to 0.03)
952	Central Latin America	Incidence	Female	Pulmonary Arterial Hypertension	All ages	0.247582	0.113005	0.382339	0.25 (0.11 to 0.38)
953	Tunisia	Deaths	Female	Pulmonary Arterial Hypertension	Age-standardized	1.37697	1.0857	1.66907	1.38 (1.09 to 1.67)
954	Tunisia	Deaths	Female	Pulmonary Arterial Hypertension	All ages	1.81805	1.53579	2.10109	1.82 (1.54 to 2.1)
955	Tunisia	DALYs (Disability-Adjusted Life Years)	Female	Pulmonary Arterial Hypertension	Age-standardized	1.34966	1.06342	1.63672	1.35 (1.06 to 1.64)
956	Tunisia	DALYs (Disability-Adjusted Life Years)	Female	Pulmonary Arterial Hypertension	All ages	1.60304	1.32152	1.88533	1.6 (1.32 to 1.89)
957	Tunisia	Prevalence	Female	Pulmonary Arterial Hypertension	Age-standardized	0.216058	0.130687	0.301502	0.22 (0.13 to 0.3)
958	Tunisia	Prevalence	Female	Pulmonary Arterial Hypertension	All ages	0.729043	0.648257	0.809894	0.73 (0.65 to 0.81)
959	Tunisia	Incidence	Female	Pulmonary Arterial Hypertension	Age-standardized	-0.205353	-0.293998	-0.116629	-0.21 (-0.29 to -0.12)
960	Tunisia	Incidence	Female	Pulmonary Arterial Hypertension	All ages	0.332599	0.238462	0.426825	0.33 (0.24 to 0.43)
961	Central Europe	Deaths	Female	Pulmonary Arterial Hypertension	Age-standardized	-0.556255	-0.757048	-0.355055	-0.56 (-0.76 to -0.36)
962	Central Europe	Deaths	Female	Pulmonary Arterial Hypertension	All ages	-0.363144	-0.590943	-0.134823	-0.36 (-0.59 to -0.13)
963	Central Europe	DALYs (Disability-Adjusted Life Years)	Female	Pulmonary Arterial Hypertension	Age-standardized	-0.534625	-0.729193	-0.339676	-0.53 (-0.73 to -0.34)
964	Central Europe	DALYs (Disability-Adjusted Life Years)	Female	Pulmonary Arterial Hypertension	All ages	-0.42389	-0.633495	-0.213843	-0.42 (-0.63 to -0.21)
965	Central Europe	Prevalence	Female	Pulmonary Arterial Hypertension	Age-standardized	-0.0222369	-0.0877796	0.0433488	-0.02 (-0.09 to 0.04)
966	Central Europe	Prevalence	Female	Pulmonary Arterial Hypertension	All ages	0.165545	0.0745106	0.256662	0.17 (0.07 to 0.26)
967	Central Europe	Incidence	Female	Pulmonary Arterial Hypertension	Age-standardized	0.324704	0.234019	0.41547	0.32 (0.23 to 0.42)
968	Central Europe	Incidence	Female	Pulmonary Arterial Hypertension	All ages	0.588591	0.517153	0.66008	0.59 (0.52 to 0.66)
969	Paraguay	Deaths	Female	Pulmonary Arterial Hypertension	Age-standardized	-0.747801	-0.8781	-0.61733	-0.75 (-0.88 to -0.62)
970	Paraguay	Deaths	Female	Pulmonary Arterial Hypertension	All ages	-0.641688	-0.761525	-0.521705	-0.64 (-0.76 to -0.52)
971	Paraguay	DALYs (Disability-Adjusted Life Years)	Female	Pulmonary Arterial Hypertension	Age-standardized	-0.737082	-0.847073	-0.626969	-0.74 (-0.85 to -0.63)
972	Paraguay	DALYs (Disability-Adjusted Life Years)	Female	Pulmonary Arterial Hypertension	All ages	-0.67573	-0.780217	-0.571133	-0.68 (-0.78 to -0.57)
973	Paraguay	Prevalence	Female	Pulmonary Arterial Hypertension	Age-standardized	-0.387781	-0.611099	-0.163961	-0.39 (-0.61 to -0.16)
974	Paraguay	Prevalence	Female	Pulmonary Arterial Hypertension	All ages	-0.234876	-0.474214	0.00503793	-0.23 (-0.47 to 0.01)
975	Paraguay	Incidence	Female	Pulmonary Arterial Hypertension	Age-standardized	0.339499	0.136128	0.543282	0.34 (0.14 to 0.54)
976	Paraguay	Incidence	Female	Pulmonary Arterial Hypertension	All ages	0.484397	0.29843	0.670709	0.48 (0.3 to 0.67)
977	Bolivia (Plurinational State of)	Deaths	Female	Pulmonary Arterial Hypertension	Age-standardized	-1.56735	-1.61018	-1.52449	-1.57 (-1.61 to -1.52)
978	Bolivia (Plurinational State of)	Deaths	Female	Pulmonary Arterial Hypertension	All ages	-1.45538	-1.49683	-1.41391	-1.46 (-1.5 to -1.41)
979	Bolivia (Plurinational State of)	DALYs (Disability-Adjusted Life Years)	Female	Pulmonary Arterial Hypertension	Age-standardized	-1.51762	-1.55939	-1.47583	-1.52 (-1.56 to -1.48)
980	Bolivia (Plurinational State of)	DALYs (Disability-Adjusted Life Years)	Female	Pulmonary Arterial Hypertension	All ages	-1.46986	-1.51158	-1.42812	-1.47 (-1.51 to -1.43)
981	Bolivia (Plurinational State of)	Prevalence	Female	Pulmonary Arterial Hypertension	Age-standardized	-0.285224	-0.394409	-0.175918	-0.29 (-0.39 to -0.18)
982	Bolivia (Plurinational State of)	Prevalence	Female	Pulmonary Arterial Hypertension	All ages	-0.107135	-0.233439	0.0193296	-0.11 (-0.23 to 0.02)
983	Bolivia (Plurinational State of)	Incidence	Female	Pulmonary Arterial Hypertension	Age-standardized	0.206044	0.119875	0.292286	0.21 (0.12 to 0.29)
984	Bolivia (Plurinational State of)	Incidence	Female	Pulmonary Arterial Hypertension	All ages	0.375925	0.306612	0.445286	0.38 (0.31 to 0.45)
985	Spain	Deaths	Female	Pulmonary Arterial Hypertension	Age-standardized	-1.40075	-2.08524	-0.711475	-1.4 (-2.09 to -0.71)
986	Spain	Deaths	Female	Pulmonary Arterial Hypertension	All ages	-0.999945	-1.68875	-0.306312	-1 (-1.69 to -0.31)
987	Spain	DALYs (Disability-Adjusted Life Years)	Female	Pulmonary Arterial Hypertension	Age-standardized	-1.36591	-2.01628	-0.711225	-1.37 (-2.02 to -0.71)
988	Spain	DALYs (Disability-Adjusted Life Years)	Female	Pulmonary Arterial Hypertension	All ages	-1.18388	-1.83683	-0.52658	-1.18 (-1.84 to -0.53)
989	Spain	Prevalence	Female	Pulmonary Arterial Hypertension	Age-standardized	0.0316766	-0.0329456	0.0963406	0.03 (-0.03 to 0.1)
990	Spain	Prevalence	Female	Pulmonary Arterial Hypertension	All ages	0.520973	0.463404	0.578576	0.52 (0.46 to 0.58)
991	Spain	Incidence	Female	Pulmonary Arterial Hypertension	Age-standardized	-0.172402	-0.234762	-0.110004	-0.17 (-0.23 to -0.11)
992	Spain	Incidence	Female	Pulmonary Arterial Hypertension	All ages	0.298202	0.246842	0.349588	0.3 (0.25 to 0.35)
993	Togo	Deaths	Female	Pulmonary Arterial Hypertension	Age-standardized	-0.150134	-0.289489	-0.010584	-0.15 (-0.29 to -0.01)
994	Togo	Deaths	Female	Pulmonary Arterial Hypertension	All ages	0.020441	-0.125653	0.166749	0.02 (-0.13 to 0.17)
995	Togo	DALYs (Disability-Adjusted Life Years)	Female	Pulmonary Arterial Hypertension	Age-standardized	-0.10854	-0.241997	0.0250955	-0.11 (-0.24 to 0.03)
996	Togo	DALYs (Disability-Adjusted Life Years)	Female	Pulmonary Arterial Hypertension	All ages	-0.0230256	-0.159579	0.113714	-0.02 (-0.16 to 0.11)
997	Togo	Prevalence	Female	Pulmonary Arterial Hypertension	Age-standardized	-0.574956	-0.912685	-0.236076	-0.57 (-0.91 to -0.24)
998	Togo	Prevalence	Female	Pulmonary Arterial Hypertension	All ages	-0.416781	-0.743135	-0.0893539	-0.42 (-0.74 to -0.09)
999	Togo	Incidence	Female	Pulmonary Arterial Hypertension	Age-standardized	-1.42443	-1.71455	-1.13345	-1.42 (-1.71 to -1.13)
1000	Togo	Incidence	Female	Pulmonary Arterial Hypertension	All ages	-1.23442	-1.50887	-0.959206	-1.23 (-1.51 to -0.96)
1001	Russian Federation	Deaths	Female	Pulmonary Arterial Hypertension	Age-standardized	-3.7511	-4.21005	-3.28996	-3.75 (-4.21 to -3.29)
1002	Russian Federation	Deaths	Female	Pulmonary Arterial Hypertension	All ages	-3.57696	-4.02123	-3.13063	-3.58 (-4.02 to -3.13)
1003	Russian Federation	DALYs (Disability-Adjusted Life Years)	Female	Pulmonary Arterial Hypertension	Age-standardized	-3.60876	-4.0406	-3.17497	-3.61 (-4.04 to -3.17)
1004	Russian Federation	DALYs (Disability-Adjusted Life Years)	Female	Pulmonary Arterial Hypertension	All ages	-3.49035	-3.90548	-3.07342	-3.49 (-3.91 to -3.07)
1005	Russian Federation	Prevalence	Female	Pulmonary Arterial Hypertension	Age-standardized	0.0178116	-0.244962	0.281278	0.02 (-0.24 to 0.28)
1006	Russian Federation	Prevalence	Female	Pulmonary Arterial Hypertension	All ages	0.195148	-0.0823301	0.473397	0.2 (-0.08 to 0.47)
1007	Russian Federation	Incidence	Female	Pulmonary Arterial Hypertension	Age-standardized	0.025057	-0.230419	0.281187	0.03 (-0.23 to 0.28)
1008	Russian Federation	Incidence	Female	Pulmonary Arterial Hypertension	All ages	0.237673	-0.0371044	0.513206	0.24 (-0.04 to 0.51)
1009	Yemen	Deaths	Female	Pulmonary Arterial Hypertension	Age-standardized	2.54539	2.0765	3.01644	2.55 (2.08 to 3.02)
1010	Yemen	Deaths	Female	Pulmonary Arterial Hypertension	All ages	2.9498	2.46203	3.43988	2.95 (2.46 to 3.44)
1011	Yemen	DALYs (Disability-Adjusted Life Years)	Female	Pulmonary Arterial Hypertension	Age-standardized	2.56861	2.085	3.05452	2.57 (2.08 to 3.05)
1012	Yemen	DALYs (Disability-Adjusted Life Years)	Female	Pulmonary Arterial Hypertension	All ages	2.93333	2.41533	3.45395	2.93 (2.42 to 3.45)
1013	Yemen	Prevalence	Female	Pulmonary Arterial Hypertension	Age-standardized	-0.689645	-0.85639	-0.522619	-0.69 (-0.86 to -0.52)
1014	Yemen	Prevalence	Female	Pulmonary Arterial Hypertension	All ages	-0.584143	-0.715689	-0.452422	-0.58 (-0.72 to -0.45)
1015	Yemen	Incidence	Female	Pulmonary Arterial Hypertension	Age-standardized	-0.72059	-0.848211	-0.592806	-0.72 (-0.85 to -0.59)
1016	Yemen	Incidence	Female	Pulmonary Arterial Hypertension	All ages	-0.625082	-0.754306	-0.495689	-0.63 (-0.75 to -0.5)
1017	Belarus	Deaths	Female	Pulmonary Arterial Hypertension	Age-standardized	-0.0375323	-0.280274	0.2058	-0.04 (-0.28 to 0.21)
1018	Belarus	Deaths	Female	Pulmonary Arterial Hypertension	All ages	0.357459	0.133964	0.581452	0.36 (0.13 to 0.58)
1019	Belarus	DALYs (Disability-Adjusted Life Years)	Female	Pulmonary Arterial Hypertension	Age-standardized	-0.135546	-0.31227	0.0414925	-0.14 (-0.31 to 0.04)
1020	Belarus	DALYs (Disability-Adjusted Life Years)	Female	Pulmonary Arterial Hypertension	All ages	0.153277	0.00450958	0.302265	0.15 (0 to 0.3)
1021	Belarus	Prevalence	Female	Pulmonary Arterial Hypertension	Age-standardized	-0.104865	-0.304433	0.0951025	-0.1 (-0.3 to 0.1)
1022	Belarus	Prevalence	Female	Pulmonary Arterial Hypertension	All ages	0.126951	-0.0704582	0.324749	0.13 (-0.07 to 0.32)
1023	Belarus	Incidence	Female	Pulmonary Arterial Hypertension	Age-standardized	0.273049	0.0751427	0.471347	0.27 (0.08 to 0.47)
1024	Belarus	Incidence	Female	Pulmonary Arterial Hypertension	All ages	0.565386	0.336988	0.794304	0.57 (0.34 to 0.79)
1025	United Republic of Tanzania	Deaths	Female	Pulmonary Arterial Hypertension	Age-standardized	-0.663518	-0.767049	-0.559879	-0.66 (-0.77 to -0.56)
1026	United Republic of Tanzania	Deaths	Female	Pulmonary Arterial Hypertension	All ages	-0.561324	-0.671388	-0.451137	-0.56 (-0.67 to -0.45)
1027	United Republic of Tanzania	DALYs (Disability-Adjusted Life Years)	Female	Pulmonary Arterial Hypertension	Age-standardized	-0.620605	-0.736493	-0.504582	-0.62 (-0.74 to -0.5)
1028	United Republic of Tanzania	DALYs (Disability-Adjusted Life Years)	Female	Pulmonary Arterial Hypertension	All ages	-0.573	-0.695769	-0.450079	-0.57 (-0.7 to -0.45)
1029	United Republic of Tanzania	Prevalence	Female	Pulmonary Arterial Hypertension	Age-standardized	-0.8315	-1.24112	-0.420185	-0.83 (-1.24 to -0.42)
1030	United Republic of Tanzania	Prevalence	Female	Pulmonary Arterial Hypertension	All ages	-0.723032	-1.12286	-0.321586	-0.72 (-1.12 to -0.32)
1031	United Republic of Tanzania	Incidence	Female	Pulmonary Arterial Hypertension	Age-standardized	-0.839572	-0.942588	-0.736449	-0.84 (-0.94 to -0.74)
1032	United Republic of Tanzania	Incidence	Female	Pulmonary Arterial Hypertension	All ages	-0.697793	-0.794248	-0.601245	-0.7 (-0.79 to -0.6)
1033	Somalia	Deaths	Female	Pulmonary Arterial Hypertension	Age-standardized	-0.413094	-0.549404	-0.276597	-0.41 (-0.55 to -0.28)
1034	Somalia	Deaths	Female	Pulmonary Arterial Hypertension	All ages	-0.321799	-0.45653	-0.186885	-0.32 (-0.46 to -0.19)
1035	Somalia	DALYs (Disability-Adjusted Life Years)	Female	Pulmonary Arterial Hypertension	Age-standardized	-0.37227	-0.522539	-0.221774	-0.37 (-0.52 to -0.22)
1036	Somalia	DALYs (Disability-Adjusted Life Years)	Female	Pulmonary Arterial Hypertension	All ages	-0.220963	-0.350516	-0.0912406	-0.22 (-0.35 to -0.09)
1037	Somalia	Prevalence	Female	Pulmonary Arterial Hypertension	Age-standardized	-0.703781	-0.825916	-0.581495	-0.7 (-0.83 to -0.58)
1038	Somalia	Prevalence	Female	Pulmonary Arterial Hypertension	All ages	-0.767827	-0.869742	-0.665807	-0.77 (-0.87 to -0.67)
1039	Somalia	Incidence	Female	Pulmonary Arterial Hypertension	Age-standardized	0.154625	0.0401746	0.269207	0.15 (0.04 to 0.27)
1040	Somalia	Incidence	Female	Pulmonary Arterial Hypertension	All ages	0.0128213	-0.0834021	0.109137	0.01 (-0.08 to 0.11)
1041	Barbados	Deaths	Female	Pulmonary Arterial Hypertension	Age-standardized	-4.74009	-5.22505	-4.25266	-4.74 (-5.23 to -4.25)
1042	Barbados	Deaths	Female	Pulmonary Arterial Hypertension	All ages	-4.48023	-5.00672	-3.95082	-4.48 (-5.01 to -3.95)
1043	Barbados	DALYs (Disability-Adjusted Life Years)	Female	Pulmonary Arterial Hypertension	Age-standardized	-4.73775	-5.2219	-4.25114	-4.74 (-5.22 to -4.25)
1044	Barbados	DALYs (Disability-Adjusted Life Years)	Female	Pulmonary Arterial Hypertension	All ages	-4.59347	-5.09977	-4.08446	-4.59 (-5.1 to -4.08)
1045	Barbados	Prevalence	Female	Pulmonary Arterial Hypertension	Age-standardized	-0.260679	-0.356518	-0.164749	-0.26 (-0.36 to -0.16)
1046	Barbados	Prevalence	Female	Pulmonary Arterial Hypertension	All ages	-0.0166216	-0.175085	0.142093	-0.02 (-0.18 to 0.14)
1047	Barbados	Incidence	Female	Pulmonary Arterial Hypertension	Age-standardized	0.209857	0.131178	0.288597	0.21 (0.13 to 0.29)
1048	Barbados	Incidence	Female	Pulmonary Arterial Hypertension	All ages	0.519906	0.468916	0.570922	0.52 (0.47 to 0.57)
1049	Belgium	Deaths	Female	Pulmonary Arterial Hypertension	Age-standardized	-2.04997	-2.42573	-1.67276	-2.05 (-2.43 to -1.67)
1050	Belgium	Deaths	Female	Pulmonary Arterial Hypertension	All ages	-1.9045	-2.31169	-1.49561	-1.9 (-2.31 to -1.5)
1051	Belgium	DALYs (Disability-Adjusted Life Years)	Female	Pulmonary Arterial Hypertension	Age-standardized	-1.97314	-2.32204	-1.623	-1.97 (-2.32 to -1.62)
1052	Belgium	DALYs (Disability-Adjusted Life Years)	Female	Pulmonary Arterial Hypertension	All ages	-1.87149	-2.23314	-1.5085	-1.87 (-2.23 to -1.51)
1053	Belgium	Prevalence	Female	Pulmonary Arterial Hypertension	Age-standardized	0.233267	0.155071	0.311523	0.23 (0.16 to 0.31)
1054	Belgium	Prevalence	Female	Pulmonary Arterial Hypertension	All ages	0.313626	0.248788	0.378506	0.31 (0.25 to 0.38)
1055	Belgium	Incidence	Female	Pulmonary Arterial Hypertension	Age-standardized	-0.154072	-0.220546	-0.0875541	-0.15 (-0.22 to -0.09)
1056	Belgium	Incidence	Female	Pulmonary Arterial Hypertension	All ages	-0.060825	-0.165097	0.0435556	-0.06 (-0.17 to 0.04)
1057	Venezuela (Bolivarian Republic of)	Deaths	Female	Pulmonary Arterial Hypertension	Age-standardized	-4.02143	-4.53733	-3.50275	-4.02 (-4.54 to -3.5)
1058	Venezuela (Bolivarian Republic of)	Deaths	Female	Pulmonary Arterial Hypertension	All ages	-3.70672	-4.25514	-3.15517	-3.71 (-4.26 to -3.16)
1059	Venezuela (Bolivarian Republic of)	DALYs (Disability-Adjusted Life Years)	Female	Pulmonary Arterial Hypertension	Age-standardized	-3.31965	-3.76212	-2.87514	-3.32 (-3.76 to -2.88)
1060	Venezuela (Bolivarian Republic of)	DALYs (Disability-Adjusted Life Years)	Female	Pulmonary Arterial Hypertension	All ages	-3.11823	-3.58223	-2.65199	-3.12 (-3.58 to -2.65)
1061	Venezuela (Bolivarian Republic of)	Prevalence	Female	Pulmonary Arterial Hypertension	Age-standardized	0.0800274	-0.124197	0.28467	0.08 (-0.12 to 0.28)
1062	Venezuela (Bolivarian Republic of)	Prevalence	Female	Pulmonary Arterial Hypertension	All ages	0.402521	0.183866	0.621653	0.4 (0.18 to 0.62)
1063	Venezuela (Bolivarian Republic of)	Incidence	Female	Pulmonary Arterial Hypertension	Age-standardized	-0.0806285	-0.258588	0.097649	-0.08 (-0.26 to 0.1)
1064	Venezuela (Bolivarian Republic of)	Incidence	Female	Pulmonary Arterial Hypertension	All ages	0.260543	0.0881195	0.433263	0.26 (0.09 to 0.43)
1065	Norway	Deaths	Female	Pulmonary Arterial Hypertension	Age-standardized	-4.83485	-6.20285	-3.44689	-4.83 (-6.2 to -3.45)
1066	Norway	Deaths	Female	Pulmonary Arterial Hypertension	All ages	-4.77054	-6.13305	-3.38825	-4.77 (-6.13 to -3.39)
1067	Norway	DALYs (Disability-Adjusted Life Years)	Female	Pulmonary Arterial Hypertension	Age-standardized	-4.43453	-5.69594	-3.15624	-4.43 (-5.7 to -3.16)
1068	Norway	DALYs (Disability-Adjusted Life Years)	Female	Pulmonary Arterial Hypertension	All ages	-4.36939	-5.60825	-3.11427	-4.37 (-5.61 to -3.11)
1069	Norway	Prevalence	Female	Pulmonary Arterial Hypertension	Age-standardized	0.0400466	0.00382758	0.0762788	0.04 (0 to 0.08)
1070	Norway	Prevalence	Female	Pulmonary Arterial Hypertension	All ages	0.118447	0.0813824	0.155524	0.12 (0.08 to 0.16)
1071	Norway	Incidence	Female	Pulmonary Arterial Hypertension	Age-standardized	-0.177017	-0.216311	-0.137707	-0.18 (-0.22 to -0.14)
1072	Norway	Incidence	Female	Pulmonary Arterial Hypertension	All ages	-0.0994255	-0.16228	-0.0365317	-0.1 (-0.16 to -0.04)
1073	Monaco	Deaths	Female	Pulmonary Arterial Hypertension	Age-standardized	-0.742782	-1.07184	-0.412632	-0.74 (-1.07 to -0.41)
1074	Monaco	Deaths	Female	Pulmonary Arterial Hypertension	All ages	-0.777199	-1.09278	-0.460616	-0.78 (-1.09 to -0.46)
1075	Monaco	DALYs (Disability-Adjusted Life Years)	Female	Pulmonary Arterial Hypertension	Age-standardized	-0.663033	-0.983197	-0.341834	-0.66 (-0.98 to -0.34)
1076	Monaco	DALYs (Disability-Adjusted Life Years)	Female	Pulmonary Arterial Hypertension	All ages	-0.692547	-0.984728	-0.399504	-0.69 (-0.98 to -0.4)
1077	Monaco	Prevalence	Female	Pulmonary Arterial Hypertension	Age-standardized	0.301946	0.261647	0.342262	0.3 (0.26 to 0.34)
1078	Monaco	Prevalence	Female	Pulmonary Arterial Hypertension	All ages	0.339575	0.267163	0.41204	0.34 (0.27 to 0.41)
1079	Monaco	Incidence	Female	Pulmonary Arterial Hypertension	Age-standardized	-0.45756	-0.500983	-0.414119	-0.46 (-0.5 to -0.41)
1080	Monaco	Incidence	Female	Pulmonary Arterial Hypertension	All ages	-0.421777	-0.452862	-0.390683	-0.42 (-0.45 to -0.39)
1081	Albania	Deaths	Female	Pulmonary Arterial Hypertension	Age-standardized	-1.3391	-1.51628	-1.16161	-1.34 (-1.52 to -1.16)
1082	Albania	Deaths	Female	Pulmonary Arterial Hypertension	All ages	-1.13754	-1.30937	-0.965418	-1.14 (-1.31 to -0.97)
1083	Albania	DALYs (Disability-Adjusted Life Years)	Female	Pulmonary Arterial Hypertension	Age-standardized	-1.33644	-1.51096	-1.16162	-1.34 (-1.51 to -1.16)
1084	Albania	DALYs (Disability-Adjusted Life Years)	Female	Pulmonary Arterial Hypertension	All ages	-1.26908	-1.43547	-1.1024	-1.27 (-1.44 to -1.1)
1085	Albania	Prevalence	Female	Pulmonary Arterial Hypertension	Age-standardized	-0.224695	-0.287641	-0.161708	-0.22 (-0.29 to -0.16)
1086	Albania	Prevalence	Female	Pulmonary Arterial Hypertension	All ages	0.0764833	0.0454896	0.107487	0.08 (0.05 to 0.11)
1087	Albania	Incidence	Female	Pulmonary Arterial Hypertension	Age-standardized	0.411809	0.311723	0.511995	0.41 (0.31 to 0.51)
1088	Albania	Incidence	Female	Pulmonary Arterial Hypertension	All ages	0.800174	0.643218	0.957375	0.8 (0.64 to 0.96)
1089	Peru	Deaths	Female	Pulmonary Arterial Hypertension	Age-standardized	-1.54831	-1.77824	-1.31783	-1.55 (-1.78 to -1.32)
1090	Peru	Deaths	Female	Pulmonary Arterial Hypertension	All ages	-1.28477	-1.51425	-1.05475	-1.28 (-1.51 to -1.05)
1091	Peru	DALYs (Disability-Adjusted Life Years)	Female	Pulmonary Arterial Hypertension	Age-standardized	-1.45996	-1.66776	-1.25173	-1.46 (-1.67 to -1.25)
1092	Peru	DALYs (Disability-Adjusted Life Years)	Female	Pulmonary Arterial Hypertension	All ages	-1.31289	-1.51968	-1.10567	-1.31 (-1.52 to -1.11)
1093	Peru	Prevalence	Female	Pulmonary Arterial Hypertension	Age-standardized	-0.318931	-0.415339	-0.22243	-0.32 (-0.42 to -0.22)
1094	Peru	Prevalence	Female	Pulmonary Arterial Hypertension	All ages	0.0230095	-0.074058	0.120171	0.02 (-0.07 to 0.12)
1095	Peru	Incidence	Female	Pulmonary Arterial Hypertension	Age-standardized	0.249585	0.162477	0.336769	0.25 (0.16 to 0.34)
1096	Peru	Incidence	Female	Pulmonary Arterial Hypertension	All ages	0.570471	0.483723	0.657294	0.57 (0.48 to 0.66)
1097	United Arab Emirates	Deaths	Female	Pulmonary Arterial Hypertension	Age-standardized	-2.80121	-3.21059	-2.39011	-2.8 (-3.21 to -2.39)
1098	United Arab Emirates	Deaths	Female	Pulmonary Arterial Hypertension	All ages	-3.20847	-3.71645	-2.69782	-3.21 (-3.72 to -2.7)
1099	United Arab Emirates	DALYs (Disability-Adjusted Life Years)	Female	Pulmonary Arterial Hypertension	Age-standardized	-2.68681	-3.10521	-2.2666	-2.69 (-3.11 to -2.27)
1100	United Arab Emirates	DALYs (Disability-Adjusted Life Years)	Female	Pulmonary Arterial Hypertension	All ages	-3.3724	-3.86705	-2.8752	-3.37 (-3.87 to -2.88)
1101	United Arab Emirates	Prevalence	Female	Pulmonary Arterial Hypertension	Age-standardized	0.126642	-0.0167123	0.270202	0.13 (-0.02 to 0.27)
1102	United Arab Emirates	Prevalence	Female	Pulmonary Arterial Hypertension	All ages	0.755196	0.580781	0.929913	0.76 (0.58 to 0.93)
1103	United Arab Emirates	Incidence	Female	Pulmonary Arterial Hypertension	Age-standardized	-0.111388	-0.238911	0.0162981	-0.11 (-0.24 to 0.02)
1104	United Arab Emirates	Incidence	Female	Pulmonary Arterial Hypertension	All ages	0.672958	0.42541	0.921116	0.67 (0.43 to 0.92)
1105	Zambia	Deaths	Female	Pulmonary Arterial Hypertension	Age-standardized	1.38591	0.935623	1.83821	1.39 (0.94 to 1.84)
1106	Zambia	Deaths	Female	Pulmonary Arterial Hypertension	All ages	1.38495	0.949524	1.82225	1.38 (0.95 to 1.82)
1107	Zambia	DALYs (Disability-Adjusted Life Years)	Female	Pulmonary Arterial Hypertension	Age-standardized	1.30991	0.878804	1.74286	1.31 (0.88 to 1.74)
1108	Zambia	DALYs (Disability-Adjusted Life Years)	Female	Pulmonary Arterial Hypertension	All ages	1.28858	0.874831	1.70403	1.29 (0.87 to 1.7)
1109	Zambia	Prevalence	Female	Pulmonary Arterial Hypertension	Age-standardized	-1.18017	-1.35094	-1.0091	-1.18 (-1.35 to -1.01)
1110	Zambia	Prevalence	Female	Pulmonary Arterial Hypertension	All ages	-1.04187	-1.19533	-0.888178	-1.04 (-1.2 to -0.89)
1111	Zambia	Incidence	Female	Pulmonary Arterial Hypertension	Age-standardized	0.525771	0.399944	0.651756	0.53 (0.4 to 0.65)
1112	Zambia	Incidence	Female	Pulmonary Arterial Hypertension	All ages	0.641451	0.514744	0.768319	0.64 (0.51 to 0.77)
1113	Syrian Arab Republic	Deaths	Female	Pulmonary Arterial Hypertension	Age-standardized	0.0289296	-0.578457	0.640027	0.03 (-0.58 to 0.64)
1114	Syrian Arab Republic	Deaths	Female	Pulmonary Arterial Hypertension	All ages	0.0894207	-0.465416	0.647351	0.09 (-0.47 to 0.65)
1115	Syrian Arab Republic	DALYs (Disability-Adjusted Life Years)	Female	Pulmonary Arterial Hypertension	Age-standardized	0.130179	-0.369703	0.63257	0.13 (-0.37 to 0.63)
1116	Syrian Arab Republic	DALYs (Disability-Adjusted Life Years)	Female	Pulmonary Arterial Hypertension	All ages	0.0191488	-0.417127	0.457336	0.02 (-0.42 to 0.46)
1117	Syrian Arab Republic	Prevalence	Female	Pulmonary Arterial Hypertension	Age-standardized	0.231399	-0.144423	0.608637	0.23 (-0.14 to 0.61)
1118	Syrian Arab Republic	Prevalence	Female	Pulmonary Arterial Hypertension	All ages	0.704384	0.380806	1.029	0.7 (0.38 to 1.03)
1119	Syrian Arab Republic	Incidence	Female	Pulmonary Arterial Hypertension	Age-standardized	-0.178984	-0.505462	0.148566	-0.18 (-0.51 to 0.15)
1120	Syrian Arab Republic	Incidence	Female	Pulmonary Arterial Hypertension	All ages	0.371187	-0.0253893	0.769336	0.37 (-0.03 to 0.77)
1121	United States of America	Deaths	Female	Pulmonary Arterial Hypertension	Age-standardized	-0.814189	-1.01715	-0.610816	-0.81 (-1.02 to -0.61)
1122	United States of America	Deaths	Female	Pulmonary Arterial Hypertension	All ages	-0.835968	-1.09182	-0.579456	-0.84 (-1.09 to -0.58)
1123	United States of America	DALYs (Disability-Adjusted Life Years)	Female	Pulmonary Arterial Hypertension	Age-standardized	-0.799953	-0.994259	-0.605266	-0.8 (-0.99 to -0.61)
1124	United States of America	DALYs (Disability-Adjusted Life Years)	Female	Pulmonary Arterial Hypertension	All ages	-0.831604	-1.05612	-0.606578	-0.83 (-1.06 to -0.61)
1125	United States of America	Prevalence	Female	Pulmonary Arterial Hypertension	Age-standardized	-0.10336	-0.168435	-0.0382427	-0.1 (-0.17 to -0.04)
1126	United States of America	Prevalence	Female	Pulmonary Arterial Hypertension	All ages	-0.130447	-0.176419	-0.0844524	-0.13 (-0.18 to -0.08)
1127	United States of America	Incidence	Female	Pulmonary Arterial Hypertension	Age-standardized	0.281136	0.209138	0.353185	0.28 (0.21 to 0.35)
1128	United States of America	Incidence	Female	Pulmonary Arterial Hypertension	All ages	0.267601	0.151173	0.384164	0.27 (0.15 to 0.38)
1129	Solomon Islands	Deaths	Female	Pulmonary Arterial Hypertension	Age-standardized	0.622639	0.528297	0.717071	0.62 (0.53 to 0.72)
1130	Solomon Islands	Deaths	Female	Pulmonary Arterial Hypertension	All ages	1.11428	1.01143	1.21725	1.11 (1.01 to 1.22)
1131	Solomon Islands	DALYs (Disability-Adjusted Life Years)	Female	Pulmonary Arterial Hypertension	Age-standardized	0.630729	0.536005	0.725542	0.63 (0.54 to 0.73)
1132	Solomon Islands	DALYs (Disability-Adjusted Life Years)	Female	Pulmonary Arterial Hypertension	All ages	0.984069	0.881506	1.08674	0.98 (0.88 to 1.09)
1133	Solomon Islands	Prevalence	Female	Pulmonary Arterial Hypertension	Age-standardized	0.015636	-0.0840505	0.115422	0.02 (-0.08 to 0.12)
1134	Solomon Islands	Prevalence	Female	Pulmonary Arterial Hypertension	All ages	0.296368	0.188795	0.404057	0.3 (0.19 to 0.4)
1135	Solomon Islands	Incidence	Female	Pulmonary Arterial Hypertension	Age-standardized	0.0329648	-0.0401073	0.10609	0.03 (-0.04 to 0.11)
1136	Solomon Islands	Incidence	Female	Pulmonary Arterial Hypertension	All ages	0.415652	0.359582	0.471754	0.42 (0.36 to 0.47)
1137	El Salvador	Deaths	Female	Pulmonary Arterial Hypertension	Age-standardized	-2.94296	-3.21532	-2.66984	-2.94 (-3.22 to -2.67)
1138	El Salvador	Deaths	Female	Pulmonary Arterial Hypertension	All ages	-2.62407	-2.90439	-2.34295	-2.62 (-2.9 to -2.34)
1139	El Salvador	DALYs (Disability-Adjusted Life Years)	Female	Pulmonary Arterial Hypertension	Age-standardized	-2.683	-2.94023	-2.42509	-2.68 (-2.94 to -2.43)
1140	El Salvador	DALYs (Disability-Adjusted Life Years)	Female	Pulmonary Arterial Hypertension	All ages	-2.49208	-2.75791	-2.22553	-2.49 (-2.76 to -2.23)
1141	El Salvador	Prevalence	Female	Pulmonary Arterial Hypertension	Age-standardized	0.934846	0.815955	1.05388	0.93 (0.82 to 1.05)
1142	El Salvador	Prevalence	Female	Pulmonary Arterial Hypertension	All ages	1.23007	1.10136	1.35895	1.23 (1.1 to 1.36)
1143	El Salvador	Incidence	Female	Pulmonary Arterial Hypertension	Age-standardized	-0.836509	-0.925849	-0.747089	-0.84 (-0.93 to -0.75)
1144	El Salvador	Incidence	Female	Pulmonary Arterial Hypertension	All ages	-0.528705	-0.610745	-0.446598	-0.53 (-0.61 to -0.45)
1145	Austria	Deaths	Female	Pulmonary Arterial Hypertension	Age-standardized	-1.0022	-1.80526	-0.192573	-1 (-1.81 to -0.19)
1146	Austria	Deaths	Female	Pulmonary Arterial Hypertension	All ages	-0.867788	-1.69391	-0.03472	-0.87 (-1.69 to -0.03)
1147	Austria	DALYs (Disability-Adjusted Life Years)	Female	Pulmonary Arterial Hypertension	Age-standardized	-0.862146	-1.61529	-0.103233	-0.86 (-1.62 to -0.1)
1148	Austria	DALYs (Disability-Adjusted Life Years)	Female	Pulmonary Arterial Hypertension	All ages	-0.810058	-1.55993	-0.0544765	-0.81 (-1.56 to -0.05)
1149	Austria	Prevalence	Female	Pulmonary Arterial Hypertension	Age-standardized	0.174791	0.120775	0.228836	0.17 (0.12 to 0.23)
1150	Austria	Prevalence	Female	Pulmonary Arterial Hypertension	All ages	0.370991	0.302486	0.439543	0.37 (0.3 to 0.44)
1151	Austria	Incidence	Female	Pulmonary Arterial Hypertension	Age-standardized	-0.338089	-0.407161	-0.268969	-0.34 (-0.41 to -0.27)
1152	Austria	Incidence	Female	Pulmonary Arterial Hypertension	All ages	-0.138148	-0.214735	-0.0615028	-0.14 (-0.21 to -0.06)
1153	East Asia	Deaths	Female	Pulmonary Arterial Hypertension	Age-standardized	-0.99492	-1.35055	-0.638004	-0.99 (-1.35 to -0.64)
1154	East Asia	Deaths	Female	Pulmonary Arterial Hypertension	All ages	-0.527396	-0.881872	-0.171651	-0.53 (-0.88 to -0.17)
1155	East Asia	DALYs (Disability-Adjusted Life Years)	Female	Pulmonary Arterial Hypertension	Age-standardized	-0.89231	-1.24464	-0.538728	-0.89 (-1.24 to -0.54)
1156	East Asia	DALYs (Disability-Adjusted Life Years)	Female	Pulmonary Arterial Hypertension	All ages	-0.628531	-0.979245	-0.276575	-0.63 (-0.98 to -0.28)
1157	East Asia	Prevalence	Female	Pulmonary Arterial Hypertension	Age-standardized	0.20163	0.159841	0.243437	0.2 (0.16 to 0.24)
1158	East Asia	Prevalence	Female	Pulmonary Arterial Hypertension	All ages	0.719849	0.651424	0.788321	0.72 (0.65 to 0.79)
1159	East Asia	Incidence	Female	Pulmonary Arterial Hypertension	Age-standardized	-0.195958	-0.232614	-0.159288	-0.2 (-0.23 to -0.16)
1160	East Asia	Incidence	Female	Pulmonary Arterial Hypertension	All ages	0.390068	0.353446	0.426703	0.39 (0.35 to 0.43)
1161	Egypt	Deaths	Female	Pulmonary Arterial Hypertension	Age-standardized	-1.76535	-1.95863	-1.57169	-1.77 (-1.96 to -1.57)
1162	Egypt	Deaths	Female	Pulmonary Arterial Hypertension	All ages	-1.72082	-1.92499	-1.51623	-1.72 (-1.92 to -1.52)
1163	Egypt	DALYs (Disability-Adjusted Life Years)	Female	Pulmonary Arterial Hypertension	Age-standardized	-1.76337	-1.95212	-1.57426	-1.76 (-1.95 to -1.57)
1164	Egypt	DALYs (Disability-Adjusted Life Years)	Female	Pulmonary Arterial Hypertension	All ages	-1.76003	-1.95088	-1.56881	-1.76 (-1.95 to -1.57)
1165	Egypt	Prevalence	Female	Pulmonary Arterial Hypertension	Age-standardized	-1.78491	-1.9939	-1.57546	-1.78 (-1.99 to -1.58)
1166	Egypt	Prevalence	Female	Pulmonary Arterial Hypertension	All ages	-1.68766	-1.87798	-1.49696	-1.69 (-1.88 to -1.5)
1167	Egypt	Incidence	Female	Pulmonary Arterial Hypertension	Age-standardized	-1.5919	-1.76232	-1.42119	-1.59 (-1.76 to -1.42)
1168	Egypt	Incidence	Female	Pulmonary Arterial Hypertension	All ages	-1.50798	-1.68179	-1.33386	-1.51 (-1.68 to -1.33)
1169	Democratic Republic of the Congo	Deaths	Female	Pulmonary Arterial Hypertension	Age-standardized	0.266448	0.162437	0.370566	0.27 (0.16 to 0.37)
1170	Democratic Republic of the Congo	Deaths	Female	Pulmonary Arterial Hypertension	All ages	0.315923	0.20997	0.421988	0.32 (0.21 to 0.42)
1171	Democratic Republic of the Congo	DALYs (Disability-Adjusted Life Years)	Female	Pulmonary Arterial Hypertension	Age-standardized	0.165724	0.0659599	0.265587	0.17 (0.07 to 0.27)
1172	Democratic Republic of the Congo	DALYs (Disability-Adjusted Life Years)	Female	Pulmonary Arterial Hypertension	All ages	0.217618	0.114253	0.32109	0.22 (0.11 to 0.32)
1173	Democratic Republic of the Congo	Prevalence	Female	Pulmonary Arterial Hypertension	Age-standardized	-1.18681	-1.38358	-0.989651	-1.19 (-1.38 to -0.99)
1174	Democratic Republic of the Congo	Prevalence	Female	Pulmonary Arterial Hypertension	All ages	-1.15132	-1.34054	-0.961738	-1.15 (-1.34 to -0.96)
1175	Democratic Republic of the Congo	Incidence	Female	Pulmonary Arterial Hypertension	Age-standardized	0.279213	0.030553	0.528492	0.28 (0.03 to 0.53)
1176	Democratic Republic of the Congo	Incidence	Female	Pulmonary Arterial Hypertension	All ages	0.296795	0.0355705	0.558701	0.3 (0.04 to 0.56)
1177	Slovenia	Deaths	Female	Pulmonary Arterial Hypertension	Age-standardized	-1.62438	-2.02998	-1.21711	-1.62 (-2.03 to -1.22)
1178	Slovenia	Deaths	Female	Pulmonary Arterial Hypertension	All ages	-1.29637	-1.72177	-0.86913	-1.3 (-1.72 to -0.87)
1179	Slovenia	DALYs (Disability-Adjusted Life Years)	Female	Pulmonary Arterial Hypertension	Age-standardized	-1.16131	-1.44484	-0.876962	-1.16 (-1.44 to -0.88)
1180	Slovenia	DALYs (Disability-Adjusted Life Years)	Female	Pulmonary Arterial Hypertension	All ages	-0.945653	-1.23996	-0.650469	-0.95 (-1.24 to -0.65)
1181	Slovenia	Prevalence	Female	Pulmonary Arterial Hypertension	Age-standardized	-0.139801	-0.164699	-0.114897	-0.14 (-0.16 to -0.11)
1182	Slovenia	Prevalence	Female	Pulmonary Arterial Hypertension	All ages	0.10701	0.0832648	0.130761	0.11 (0.08 to 0.13)
1183	Slovenia	Incidence	Female	Pulmonary Arterial Hypertension	Age-standardized	0.298118	0.202954	0.393372	0.3 (0.2 to 0.39)
1184	Slovenia	Incidence	Female	Pulmonary Arterial Hypertension	All ages	0.667361	0.561172	0.773662	0.67 (0.56 to 0.77)
1185	Belize	Deaths	Female	Pulmonary Arterial Hypertension	Age-standardized	-4.41545	-5.0226	-3.80442	-4.42 (-5.02 to -3.8)
1186	Belize	Deaths	Female	Pulmonary Arterial Hypertension	All ages	-4.06791	-4.70267	-3.42892	-4.07 (-4.7 to -3.43)
1187	Belize	DALYs (Disability-Adjusted Life Years)	Female	Pulmonary Arterial Hypertension	Age-standardized	-4.31724	-4.92151	-3.70913	-4.32 (-4.92 to -3.71)
1188	Belize	DALYs (Disability-Adjusted Life Years)	Female	Pulmonary Arterial Hypertension	All ages	-4.09117	-4.71569	-3.46255	-4.09 (-4.72 to -3.46)
1189	Belize	Prevalence	Female	Pulmonary Arterial Hypertension	Age-standardized	-0.14345	-0.319873	0.0332849	-0.14 (-0.32 to 0.03)
1190	Belize	Prevalence	Female	Pulmonary Arterial Hypertension	All ages	0.144205	-0.0394881	0.328236	0.14 (-0.04 to 0.33)
1191	Belize	Incidence	Female	Pulmonary Arterial Hypertension	Age-standardized	0.107481	-0.0403702	0.255552	0.11 (-0.04 to 0.26)
1192	Belize	Incidence	Female	Pulmonary Arterial Hypertension	All ages	0.439535	0.307229	0.572015	0.44 (0.31 to 0.57)
1193	Portugal	Deaths	Female	Pulmonary Arterial Hypertension	Age-standardized	-0.867946	-1.52723	-0.204249	-0.87 (-1.53 to -0.2)
1194	Portugal	Deaths	Female	Pulmonary Arterial Hypertension	All ages	-0.458607	-1.11718	0.204349	-0.46 (-1.12 to 0.2)
1195	Portugal	DALYs (Disability-Adjusted Life Years)	Female	Pulmonary Arterial Hypertension	Age-standardized	-0.936709	-1.5798	-0.289417	-0.94 (-1.58 to -0.29)
1196	Portugal	DALYs (Disability-Adjusted Life Years)	Female	Pulmonary Arterial Hypertension	All ages	-0.686789	-1.32665	-0.0427754	-0.69 (-1.33 to -0.04)
1197	Portugal	Prevalence	Female	Pulmonary Arterial Hypertension	Age-standardized	0.0681259	0.0272056	0.109063	0.07 (0.03 to 0.11)
1198	Portugal	Prevalence	Female	Pulmonary Arterial Hypertension	All ages	0.436446	0.396151	0.476757	0.44 (0.4 to 0.48)
1199	Portugal	Incidence	Female	Pulmonary Arterial Hypertension	Age-standardized	-0.051339	-0.0859394	-0.0167267	-0.05 (-0.09 to -0.02)
1200	Portugal	Incidence	Female	Pulmonary Arterial Hypertension	All ages	0.320227	0.286327	0.354137	0.32 (0.29 to 0.35)
1201	Southeast Asia	Deaths	Female	Pulmonary Arterial Hypertension	Age-standardized	-0.356093	-0.431889	-0.280239	-0.36 (-0.43 to -0.28)
1202	Southeast Asia	Deaths	Female	Pulmonary Arterial Hypertension	All ages	-0.0891081	-0.184403	0.00627798	-0.09 (-0.18 to 0.01)
1203	Southeast Asia	DALYs (Disability-Adjusted Life Years)	Female	Pulmonary Arterial Hypertension	Age-standardized	-0.322279	-0.406411	-0.238075	-0.32 (-0.41 to -0.24)
1204	Southeast Asia	DALYs (Disability-Adjusted Life Years)	Female	Pulmonary Arterial Hypertension	All ages	-0.187704	-0.282985	-0.0923323	-0.19 (-0.28 to -0.09)
1205	Southeast Asia	Prevalence	Female	Pulmonary Arterial Hypertension	Age-standardized	0.0458307	-0.0676625	0.159453	0.05 (-0.07 to 0.16)
1206	Southeast Asia	Prevalence	Female	Pulmonary Arterial Hypertension	All ages	0.384415	0.252974	0.516028	0.38 (0.25 to 0.52)
1207	Southeast Asia	Incidence	Female	Pulmonary Arterial Hypertension	Age-standardized	-0.0186125	-0.0898925	0.0527183	-0.02 (-0.09 to 0.05)
1208	Southeast Asia	Incidence	Female	Pulmonary Arterial Hypertension	All ages	0.363287	0.313409	0.41319	0.36 (0.31 to 0.41)
1209	Cameroon	Deaths	Female	Pulmonary Arterial Hypertension	Age-standardized	-0.615095	-0.673447	-0.556709	-0.62 (-0.67 to -0.56)
1210	Cameroon	Deaths	Female	Pulmonary Arterial Hypertension	All ages	-0.425068	-0.48813	-0.361967	-0.43 (-0.49 to -0.36)
1211	Cameroon	DALYs (Disability-Adjusted Life Years)	Female	Pulmonary Arterial Hypertension	Age-standardized	-0.476678	-0.535705	-0.417617	-0.48 (-0.54 to -0.42)
1212	Cameroon	DALYs (Disability-Adjusted Life Years)	Female	Pulmonary Arterial Hypertension	All ages	-0.325819	-0.395907	-0.255682	-0.33 (-0.4 to -0.26)
1213	Cameroon	Prevalence	Female	Pulmonary Arterial Hypertension	Age-standardized	0.16904	-0.128812	0.467781	0.17 (-0.13 to 0.47)
1214	Cameroon	Prevalence	Female	Pulmonary Arterial Hypertension	All ages	0.164207	-0.111816	0.440993	0.16 (-0.11 to 0.44)
1215	Cameroon	Incidence	Female	Pulmonary Arterial Hypertension	Age-standardized	-1.27298	-1.43987	-1.10581	-1.27 (-1.44 to -1.11)
1216	Cameroon	Incidence	Female	Pulmonary Arterial Hypertension	All ages	-1.24929	-1.40292	-1.09542	-1.25 (-1.4 to -1.1)
1217	Cabo Verde	Deaths	Female	Pulmonary Arterial Hypertension	Age-standardized	-2.03918	-2.26853	-1.80929	-2.04 (-2.27 to -1.81)
1218	Cabo Verde	Deaths	Female	Pulmonary Arterial Hypertension	All ages	-1.91532	-2.14424	-1.68586	-1.92 (-2.14 to -1.69)
1219	Cabo Verde	DALYs (Disability-Adjusted Life Years)	Female	Pulmonary Arterial Hypertension	Age-standardized	-1.89171	-2.12571	-1.65714	-1.89 (-2.13 to -1.66)
1220	Cabo Verde	DALYs (Disability-Adjusted Life Years)	Female	Pulmonary Arterial Hypertension	All ages	-1.85743	-2.08552	-1.62881	-1.86 (-2.09 to -1.63)
1221	Cabo Verde	Prevalence	Female	Pulmonary Arterial Hypertension	Age-standardized	0.83131	0.711013	0.951751	0.83 (0.71 to 0.95)
1222	Cabo Verde	Prevalence	Female	Pulmonary Arterial Hypertension	All ages	1.10102	1.00864	1.19349	1.1 (1.01 to 1.19)
1223	Cabo Verde	Incidence	Female	Pulmonary Arterial Hypertension	Age-standardized	-0.730668	-0.83259	-0.628642	-0.73 (-0.83 to -0.63)
1224	Cabo Verde	Incidence	Female	Pulmonary Arterial Hypertension	All ages	-0.434938	-0.557924	-0.3118	-0.43 (-0.56 to -0.31)
[truncated: 624 more rows]

## Sheet: ASDR
name	year	val	SE
Global	1990	6.78066770983907	1.22143
Global	1991	6.7700064719928	1.21278
[truncated: 190 more rows]

## Sheet: ASMR
name	year	val	SE
[truncated: 192 more rows]

[truncated: 9 more sheets: ASIR, ASPR, age, period, cohort, decomposition, bapc, amira, ets]
